# Supplementary material for: Synergistic Interactions among Vacuum, Solar Heating, and UV Irradiation Enhance the Lethality of Interplanetary Space
Source: Microorganisms. 2024 Sep 29;12(10):1976. doi: 10.3390/microorganisms12101976 (PMC11509831; doi:10.3390/microorganisms12101976)
Supplement: Supplementary file 1 [file microorganisms-12-01976-s001.zip]

Archive with 6 entries (6 files):
- Table S6_slopes_Schuerger.xlsx
- Table S1_Environ data_Schuerger.xlsx
- Table S2_VAC + HEAT_Schuerger.xlsx
- Table S3_VAC + lowUV_Schuerger.xlsx
- Table S4_VAC + high UV_Schuerger.xlsx
- Table S5_HEAT+VAC+UV_Schuerger.xlsx
