# Supplementary material for: Synergistic Interactions among Vacuum, Solar Heating, and UV Irradiation Enhance the Lethality of Interplanetary Space
Source: Microorganisms. 2024 Sep 29;12(10):1976. doi: 10.3390/microorganisms12101976 (PMC11509831; doi:10.3390/microorganisms12101976)
Supplement: Supplementary file 1 [file microorganisms-12-01976-s001.zip › Table S6_slopes_Schuerger.xlsx]

## Sheet: Fig.-3_VAC + HEAT
Table S6: P-values and slopes for linear models in Figure 3.
1) Bacillus atropheaus ATCC 9372 data are presented in Figure 3A.
2) B. pumilus SAFR-032 data are presented in Figure 3B.
3) B. subtilis 168 data are presented in Figure 3C.
4) P-values indicate the results for testing between that treatment and a slope of <0>.								1) The ESTIMATE comparisons below test if the slopes between two linear models are significantly different at P ≤ 0.05.
5) ns = not significant; <*> = signifcant.								2) Comparions were conducted for individual Bacillus spp. only; no mixed analyses were conducted.
	Figure 3				Time to				Figure 3
Bacillus spp.	Linear models	P values	Slopes	Significance	1 SAL (-12 logs)			Bacillus spp.	Linear models	P values	Significance
9372	25 C + 1013 mb	0.3139	-0.00603	ns				9372	[25C + 1013mb] vs [25C + 0.05mb]	0.8894	ns
9372	25C + 0.05 mb	0.4149	-0.00486	ns				9372	[100C + 1013mb] vs [100C + 0.05mb]	<0.0001	*
9372	100 C + 1013 mb	<0.0001	-0.0773	*				9372	[25C + 1013mb] vs [100C + 1013mb]	<0.0001	*
9372	100 C + 0.05 mb	<0.0001	-0.2499	*	48.0 h**			9372	[25C + 0.05mb] vs [100C + 0.05mb]	<0.0001	*
SAFR-032	25 C + 1013 mb	0.9161	0.000502	ns				SAFR-032	[25C + 1013mb] vs [25C + 0.05mb]	0.9546	ns
SAFR-032	25C + 0.05 mb	0.8526	0.000885	ns				SAFR-032	[100C + 1013mb] vs [100C + 0.05mb]	<0.0001	*
SAFR-032	100 C + 1013 mb	<0.0001	-0.2292	*				SAFR-032	[25C + 1013mb] vs [100C + 1013mb]	<0.0001	*
SAFR-032	100 C + 0.05 mb	<0.0001	-0.5266	*	22.8 h			SAFR-032	[25C + 0.05mb] vs [100C + 0.05mb]	<0.0001	*
168	25 C + 1013 mb	0.6526	0.00235	ns				168	[25C + 1013mb] vs [25C + 0.05mb]	0.3255	ns
168	25C + 0.05 mb	0.3464	-0.00493	ns				168	[100C + 1013mb] vs [100C + 0.05mb]	<0.0001	*
168	100 C + 1013 mb	<0.0001	-0.1127	*				168	[25C + 1013mb] vs [100C + 1013mb]	<0.0001	*
168	100 C + 0.05 mb	<0.0001	-0.2899	*	41.4 h			168	[25C + 0.05mb] vs [100C + 0.05mb]	<0.0001	*
6) Special note: Treatments with all replicates equal to zero (i.e., non-detects) were removed from the datasets prior to analyses.
7) The more negative the slope values are (see Column d), the more precipitous the decline of spore survival overtime.
**-12/-slope = time step to 1 SAL….e.g. for B. atropheaus…-12 logs / -0.2499 = 48 h to achieve 1 SAL.

## Sheet: Fig.-4_VAC + low-UV
Table S6: P-values and slopes for linear models in Figure 4.
Bacillus atropheaus ATCC 9372 data are presented in Figure 4A.
B. pumilus SAFR-032 data are presented in Figure 4B.
B. subtilis 168 data are presented in Figure 4C.								1) The ESTIMATE comparisons below test if the slopes between two linear models are significantly different at P ≤ 0.05.
P-values indicate the result for testing between that treatment and a slope of <0>.								2) Comparions were conducted for individual Bacillus spp. only; no mixed analyses were conducted.
ns = not significant; <*> = signifcant.								3) The data below are for 'low-UV' exposures (0.672 W/m^2) as described in the main text.
	Figure 4				Time to				Figure 4
Bacillus spp.	Linear models	P values	Slopes	Significance	1 SAL (-12 logs)			Bacillus spp.	Linear models	P values	Significance
9372	1013 mb control	0.524	-0.00533	ns				9372	1013 mb Con vs 10^-6 mb Con	0.5718	ns
9372	10^-6 mb control	0.1531	-0.012	ns				9372	1013+UV vs 10^-6+noUV	<0.0001	*
9372	low-UV + 1013 mb	<0.0001	-0.0512	*				9372	1013 Con vs 1013+UV	0.0014	*
9372	low-UV + 10^-6 mb	<0.0001	-0.1716	*	69.9 min**			9372	1013+UV vs 10^-6+UV	<0.0001	*
SAFR-032	1013 mb control	0.729	-0.00309	ns				SAFR-032	1013 mb Con vs 10^-6 mb Con	0.6887	ns
SAFR-032	10^-6 mb control	0.8256	0.00196	ns				SAFR-032	1013+UV vs 10^-6+noUV	<0.0001	*
SAFR-032	low-UV + 1013 mb	0.0022	-0.0282	*				SAFR-032	1013 Con vs 1013+UV	0.0189	*
SAFR-032	low-UV + 10^-6 mb	<0.0001	-0.201	*	59.7 min			SAFR-032	1013+UV vs 10^-6+UV	<0.0001	*
168	1013 mb control	0.9114	-0.000821	ns				168	1013 mb Con vs 10^-6 mb Con	0.2413	ns
168	10^-6 mb control	0.0788	-0.0131	ns				168	1013+UV vs 10^-6+noUV	<0.0001	*
168	low-UV + 1013 mb	<0.0001	-0.04852	*				168	1013 Con vs 1013+UV	0.0011	*
168	low-UV + 10^-6 mb	<0.0001	-0.1573	*	76.3 min			168	1013+UV vs 10^-6+UV	<0.0001	*
6) Special note: All treatments were fully balanced, and thus, no data outliers were removed from this dataset.
7) The more negative the slope values are (see Column d), the more precipitous the decline of spore survival overtime.
**-12/-slope = time step to 1 SAL….e.g. for B. atropheaus…-12 logs / -0.1716 = 69.9 min to achieve 1 SAL.

## Sheet: Fig.-5_VAC + high-UV
Table S6: P-values and slopes for linear models in Figure 5 in the main text.
1) Bacillus atropheaus ATCC 9372 data are presented in Figure 5A.
2) B. pumilus SAFR-032 data are presented in Figure 5B.
3) B. subtilis 168 data are presented in Figure 5C.								1) The ESTIMATE comparisons below test if the slopes between two linear models are significantly different at P ≤ 0.05.
4) P-values indicate the result for testing between that treatment and a slope of <0>.								2) Comparions were conducted for individual Bacillus spp. only; no mixed analyses were conducted.
5) ns = not significant; <*> = signifcant.								3) The data below are for 'high-UV' exposures (3.6 W/m^2) as described in the main text.
	Figure 5				Time to				Figure 5
Bacillus spp.	Linear models	P values	Slopes	Significance	1 SAL (-12 logs)			Bacillus spp.	Linear models	P values	Significance
9372	1013 mb control	0.6329	-0.004554	ns				9372	1013 mb Con vs 10^-6 mb Con	0.9764	ns
9372	10^-6 mb control	0.6036	-0.004952	ns				9372	1013+UV vs 10^-6+noUV	<0.0001	*
9372	high-UV + 1013 mb	<0.0001	-0.3685	*				9372	1013 Con vs 1013+UV	<0.0001	*
9372	high-UV + 10^-6 mb	<0.0001	-4.2265	*	2.84 min**			9372	1013+UV vs 10^-6+UV	<0.0001	*
SAFR-032	1013 mb control	0.6567	0.00264	ns				SAFR-032	1013 mb Con vs 10^-6 mb Con	0.1805	ns
SAFR-032	10^-6 mb control	0.1469	-0.00868	ns				SAFR-032	1013+UV vs 10^-6+noUV	<0.0001	*
SAFR-032	high-UV + 1013 mb	<0.0001	-0.1356	*				SAFR-032	1013 Con vs 1013+UV	<0.0001	*
SAFR-032	high-UV + 10^-6 mb	<0.0001	-1.2702	*	9.45 min			SAFR-032	1013+UV vs 10^-6+UV	<0.0001	*
168	1013 mb control	0.2997	-0.006416	ns				168	1013 mb Con vs 10^-6 mb Con	0.5097	ns
168	10^-6 mb control	0.9144	-0.000662	ns				168	1013+UV vs 10^-6+noUV	<0.0001	*
168	high-UV + 1013 mb	<0.0001	-0.1693	*				168	1013 Con vs 1013+UV	<0.0001	*
168	high-UV + 10^-6 mb	<0.0001	-0.9277	*	12.94 min			168	1013+UV vs 10^-6+UV	<0.0001	*
6) Special note: Treatments with all replicates equal to zero (i.e., non-detects) were removed from the datasets prior to analyses.
7) The more negative the slope values are (see Column d), the more precipitous the decline of spore survival overtime.
**-12/-slope = time step to 1 SAL….e.g. for B. atropheaus…-12 logs / -4.2265 = 2.84 min to achieve 1 SAL.
