# Supplementary material for: Synergistic Interactions among Vacuum, Solar Heating, and UV Irradiation Enhance the Lethality of Interplanetary Space
Source: Microorganisms. 2024 Sep 29;12(10):1976. doi: 10.3390/microorganisms12101976 (PMC11509831; doi:10.3390/microorganisms12101976)
Supplement: Supplementary file 1 [file microorganisms-12-01976-s001.zip › Table S1_Environ data_Schuerger.xlsx]

## Sheet: Table S1_Environ data_VAC+HEAT+
Table S1: Data for Fig. 2B in the main text.
TC's = thermocouples connected to an Opto-22 datalogger.
Data extracted from 48-hr TC logs.
Date	Time	TC1	TC2	TC3	TC4
2023-01-18	06:00:05	21.5	21.3	21.6	21.5
2023-01-18	06:01:05	21.4	21.3	21.6	21.4
2023-01-18	06:02:05	21.5	21.3	21.6	21.4
2023-01-18	06:03:05	21.4	21.3	21.6	21.4
2023-01-18	06:04:05	21.4	21.3	21.6	21.5
2023-01-18	06:05:05	21.4	21.4	21.6	21.4
2023-01-18	06:06:05	21.4	21.3	21.6	21.4
2023-01-18	06:07:05	21.4	21.3	21.6	21.4
2023-01-18	06:08:05	21.5	21.4	21.6	21.5
2023-01-18	06:09:05	21.4	21.3	21.6	21.4
2023-01-18	06:10:05	21.4	21.3	21.5	21.3
2023-01-18	06:11:05	21.5	21.4	21.5	21.5
2023-01-18	06:12:05	21.5	21.4	21.6	21.4
2023-01-18	06:13:05	21.4	21.4	21.6	21.4
2023-01-18	06:14:05	21.5	21.4	21.6	21.3
2023-01-18	06:15:05	21.5	21.4	21.5	21.4
2023-01-18	06:16:05	21.5	21.4	21.6	21.4
2023-01-18	06:17:05	21.4	21.3	21.6	21.5
2023-01-18	06:18:05	21.5	21.4	21.6	21.4
2023-01-18	06:19:05	21.5	21.4	21.5	21.5
2023-01-18	06:20:05	21.4	21.4	21.6	21.5
2023-01-18	06:21:05	21.5	21.4	21.7	21.5
2023-01-18	06:22:05	21.5	21.4	21.6	21.4
2023-01-18	06:23:05	21.5	21.4	21.7	21.6
2023-01-18	06:24:05	21.6	21.5	21.7	21.6
2023-01-18	06:25:05	21.7	21.6	21.9	21.7
2023-01-18	06:26:05	21.7	21.6	21.8	21.6
2023-01-18	06:27:05	21.7	21.6	21.7	21.6
2023-01-18	06:28:05	21.8	21.6	21.9	21.7
2023-01-18	06:29:05	21.7	21.7	21.8	21.7
2023-01-18	06:30:05	21.7	21.6	21.9	21.6
2023-01-18	06:31:05	21.7	21.6	21.8	21.7
2023-01-18	06:32:05	21.7	21.6	21.9	21.7
2023-01-18	06:33:05	21.6	21.6	21.8	21.8
2023-01-18	06:34:05	21.6	21.6	21.8	21.6
2023-01-18	06:35:05	21.5	21.5	21.8	21.6
2023-01-18	06:36:05	21.6	21.5	21.7	21.6
2023-01-18	06:37:05	21.6	21.4	21.7	21.5
2023-01-18	06:38:05	21.6	21.4	21.6	21.5
2023-01-18	06:39:05	21.5	21.4	21.7	21.5
2023-01-18	06:40:05	21.5	21.4	21.6	21.5
2023-01-18	06:41:05	21.5	21.4	21.6	21.5
2023-01-18	06:42:05	21.5	21.3	21.7	21.4
2023-01-18	06:43:05	21.5	21.4	21.6	21.4
2023-01-18	06:44:05	21.5	21.4	21.6	21.5
2023-01-18	06:45:05	21.5	21.4	21.6	21.5
2023-01-18	06:46:05	21.4	21.4	21.5	21.3
2023-01-18	06:47:05	21.3	21.3	21.6	21.4
2023-01-18	06:48:06	21.3	21.3	21.6	21.5
2023-01-18	06:49:06	21.4	21.4	21.5	21.4
2023-01-18	06:50:06	21.4	21.4	21.6	21.5
2023-01-18	06:51:06	21.4	21.4	21.6	21.4
2023-01-18	06:52:06	21.5	21.4	21.6	21.5
2023-01-18	06:53:06	21.5	21.3	21.6	21.4
2023-01-18	06:54:06	21.4	21.4	21.5	21.5
2023-01-18	06:55:06	21.5	21.4	21.7	21.5
2023-01-18	06:56:06	21.5	21.4	21.7	21.5
2023-01-18	06:57:06	21.5	21.4	21.6	21.5
2023-01-18	06:58:06	21.5	21.4	21.7	21.5
2023-01-18	06:59:06	21.5	21.5	21.7	21.5
2023-01-18	07:00:06	21.5	21.4	21.6	21.5
2023-01-18	07:01:06	21.5	21.5	21.7	21.5
2023-01-18	07:02:06	21.5	21.4	21.7	21.5
2023-01-18	07:03:06	21.5	21.4	21.6	21.6
2023-01-18	07:04:06	21.5	21.5	21.6	21.5
2023-01-18	07:05:06	21.5	21.4	21.6	21.6
2023-01-18	07:06:06	21.5	21.4	21.6	21.6
2023-01-18	07:07:06	21.5	21.5	21.7	21.6
2023-01-18	07:08:06	21.6	21.5	21.6	21.6
2023-01-18	07:09:06	21.6	21.6	21.7	21.6
2023-01-18	07:10:06	21.5	21.4	21.7	21.6
2023-01-18	07:11:06	21.5	21.5	21.7	21.6
2023-01-18	07:12:06	21.6	21.5	21.7	21.6
2023-01-18	07:13:06	21.6	21.4	21.7	21.5
2023-01-18	07:14:06	21.5	21.4	21.7	21.5
2023-01-18	07:15:06	21.5	21.5	21.7	21.5
2023-01-18	07:16:06	21.5	21.5	21.6	21.5
2023-01-18	07:17:06	21.4	21.4	21.6	21.5
2023-01-18	07:18:06	21.5	21.4	21.7	21.5
2023-01-18	07:19:06	21.6	21.4	21.7	21.6
2023-01-18	07:20:06	21.5	21.5	21.7	21.6
2023-01-18	07:21:06	21.5	21.5	21.7	21.5
2023-01-18	07:22:06	21.6	21.5	21.7	21.6
2023-01-18	07:23:06	21.6	21.4	21.6	21.6
2023-01-18	07:24:06	21.5	21.5	21.7	21.6
2023-01-18	07:25:06	21.6	21.5	21.7	21.6
2023-01-18	07:26:06	21.5	21.5	21.7	21.5
2023-01-18	07:27:06	21.4	21.4	21.6	21.6
2023-01-18	07:28:06	21.5	21.5	21.6	21.5
2023-01-18	07:29:06	21.5	21.5	21.7	21.6
2023-01-18	07:30:06	21.6	21.6	21.7	21.5
2023-01-18	07:31:06	21.6	21.4	21.7	21.5
2023-01-18	07:32:06	21.5	21.5	21.7	21.6
2023-01-18	07:33:06	21.5	21.5	21.7	21.6
2023-01-18	07:34:06	21.6	21.6	21.7	21.5
2023-01-18	07:35:06	21.7	21.5	21.7	21.7
2023-01-18	07:36:06	21.8	21.7	21.9	21.7
2023-01-18	07:37:06	21.8	21.7	22	21.8
2023-01-18	07:38:06	21.8	21.8	22	21.9
2023-01-18	07:39:06	21.8	21.8	22	21.8
2023-01-18	07:40:06	21.8	21.7	22	21.8
2023-01-18	07:41:06	21.8	21.7	22	21.8
2023-01-18	07:42:06	21.8	21.7	21.9	21.8
2023-01-18	07:43:06	21.8	21.6	21.9	21.8
2023-01-18	07:44:06	21.6	21.6	21.8	21.7
2023-01-18	07:45:06	21.6	21.6	21.8	21.6
2023-01-18	07:46:06	21.5	21.5	21.8	21.7
2023-01-18	07:47:07	21.6	21.5	21.7	21.7
2023-01-18	07:48:07	21.5	21.5	21.8	21.6
2023-01-18	07:49:07	21.5	21.5	21.8	21.6
2023-01-18	07:50:07	21.6	21.5	21.6	21.5
2023-01-18	07:51:07	21.5	21.5	21.7	21.5
2023-01-18	07:52:07	21.5	21.5	21.7	21.5
2023-01-18	07:53:07	21.4	21.4	21.7	21.5
2023-01-18	07:54:07	21.4	21.3	21.7	21.5
2023-01-18	07:55:07	21.5	21.5	21.7	21.4
2023-01-18	07:56:07	21.5	21.4	21.7	21.5
2023-01-18	07:57:07	21.4	21.4	21.5	21.5
2023-01-18	07:58:07	21.4	21.3	21.7	21.4
2023-01-18	07:59:07	21.5	21.4	21.7	21.5
2023-01-18	08:00:07	21.5	21.4	21.6	21.5
2023-01-18	08:01:07	21.5	21.4	21.6	21.5
2023-01-18	08:02:07	21.5	21.5	21.5	21.5
2023-01-18	08:03:07	21.5	21.5	21.6	21.6
2023-01-18	08:04:07	21.5	21.4	21.7	21.5
2023-01-18	08:05:07	21.5	21.5	21.7	21.6
2023-01-18	08:06:07	21.6	21.6	21.9	21.7
2023-01-18	08:07:07	21.7	21.5	21.8	21.8
2023-01-18	08:08:07	22.3	21.9	22.6	22.4
2023-01-18	08:09:07	23.6	22.8	24.3	24.2
2023-01-18	08:10:07	25.7	24.6	27.1	27
2023-01-18	08:11:07	28.5	27.2	30.8	30.6
2023-01-18	08:12:07	32	30.7	35.1	35
2023-01-18	08:13:07	35.8	34.7	39.4	39.4
2023-01-18	08:14:07	39.9	38.9	43.9	43.8
2023-01-18	08:15:07	44	43.1	48.2	48.1
2023-01-18	08:16:07	48.6	47.4	52.5	52
2023-01-18	08:17:07	52.9	51.4	56.9	56.1
2023-01-18	08:18:07	57.3	55.5	61.4	60.2
2023-01-18	08:19:07	61.8	59.6	65.6	64.1
2023-01-18	08:20:07	66.6	63.9	70	68
2023-01-18	08:21:07	71	68	74.2	71.7
2023-01-18	08:22:07	75.3	71.9	78.6	75.6
2023-01-18	08:23:07	79.6	76	82.7	79.2
2023-01-18	08:24:07	84	80.1	86.9	83
2023-01-18	08:25:07	88	84.1	91	86.7
2023-01-18	08:26:07	92	88	95.2	90.4
2023-01-18	08:27:07	95.8	92.1	98.7	93.6
2023-01-18	08:28:07	98.9	94.9	100.5	95.4
2023-01-18	08:29:07	100.9	96.4	101.4	96.2
2023-01-18	08:30:07	102.3	97.2	102.1	96.8
2023-01-18	08:31:07	103	97.6	102.3	97
2023-01-18	08:32:07	103.5	98	102.5	97.1
2023-01-18	08:33:07	104	98.5	102.8	97.4
2023-01-18	08:34:07	104.4	98.9	103.1	97.6
2023-01-18	08:35:07	104.8	99.1	103.4	98
2023-01-18	08:36:07	105.2	99.6	103.8	98.2
2023-01-18	08:37:07	105.4	99.8	104	98.4
2023-01-18	08:38:07	105.6	100	104	98.5
2023-01-18	08:39:07	105.7	100.2	104.2	98.6
2023-01-18	08:40:07	105.8	100.2	104.2	98.7
2023-01-18	08:41:07	105.8	100.3	104.3	98.7
2023-01-18	08:42:07	105.8	100.2	104.3	98.7
2023-01-18	08:43:07	105.7	100.1	104	98.5
2023-01-18	08:44:07	105.6	100.1	104	98.4
2023-01-18	08:45:07	105.5	100	103.9	98.3
2023-01-18	08:46:07	105.6	100.1	103.9	98.4
2023-01-18	08:47:07	105.6	100.1	104	98.4
2023-01-18	08:48:07	105.6	100.2	104	98.4
2023-01-18	08:49:07	105.5	100.1	103.9	98.4
2023-01-18	08:50:07	105.5	100.1	104	98.4
2023-01-18	08:51:07	105.5	100.1	103.9	98.4
2023-01-18	08:52:07	105.5	100.2	104	98.4
2023-01-18	08:53:07	105.5	100.3	104	98.4
2023-01-18	08:54:08	105.6	100.3	104	98.3
2023-01-18	08:55:07	105.6	100.3	104	98.3
2023-01-18	08:56:08	105.5	100.3	104	98.4
2023-01-18	08:57:08	105.5	100.3	103.9	98.4
2023-01-18	08:58:08	105.7	100.4	104.1	98.5
2023-01-18	08:59:08	105.7	100.3	104	98.4
2023-01-18	09:00:08	105.8	100.5	104.2	98.6
2023-01-18	09:01:08	107.4	103.3	107.6	102.6
2023-01-18	09:02:08	108	104.1	108.3	103.8
2023-01-18	09:03:08	107.2	102.4	106.1	101.4
2023-01-18	09:04:08	106.8	101.7	105.1	99.7
2023-01-18	09:05:08	106.7	101.5	104.8	99.3
2023-01-18	09:06:08	106.4	101.3	104.6	99
2023-01-18	09:07:08	106.2	101.1	104.3	98.8
2023-01-18	09:08:08	106.1	101.1	104.2	98.7
2023-01-18	09:09:08	106.1	101	104.1	98.6
2023-01-18	09:10:08	106	101	104.1	98.6
2023-01-18	09:11:08	105.8	100.9	104	98.4
2023-01-18	09:12:08	105.8	100.8	103.9	98.4
2023-01-18	09:13:08	105.8	100.7	103.9	98.3
2023-01-18	09:14:08	105.9	100.8	103.9	98.3
2023-01-18	09:15:08	105.9	100.9	104	98.5
2023-01-18	09:16:08	106	101	104.1	98.5
2023-01-18	09:17:08	105.9	100.9	103.9	98.5
2023-01-18	09:18:08	106	101	104	98.5
2023-01-18	09:19:08	106.2	101.2	104.3	98.6
2023-01-18	09:20:08	106.3	101.3	104.4	98.7
2023-01-18	09:21:08	106.3	101.3	104.3	98.8
2023-01-18	09:22:08	106.3	101.3	104.4	98.8
2023-01-18	09:23:08	106.2	101.3	104.3	98.8
2023-01-18	09:24:08	106.3	101.3	104.3	98.8
2023-01-18	09:25:08	106.1	101.2	104.2	98.7
2023-01-18	09:26:08	106.1	101.1	104.2	98.7
2023-01-18	09:27:08	106	101.1	104.2	98.5
2023-01-18	09:28:08	106.1	101.1	104.1	98.6
2023-01-18	09:29:08	106.2	101.2	104.3	98.7
2023-01-18	09:30:08	106.4	101.4	104.4	98.8
2023-01-18	09:31:08	106.7	101.6	104.6	99.1
2023-01-18	09:32:08	106.9	101.9	104.9	99.2
2023-01-18	09:33:08	106.9	101.9	104.9	99.3
2023-01-18	09:34:08	105.8	100.8	104.2	98.8
2023-01-18	09:35:08	102.6	98	101.1	96.3
2023-01-18	09:36:08	98	93.2	95.6	91.8
2023-01-18	09:37:08	91.2	86.7	87.8	85.3
2023-01-18	09:38:08	82.3	78.6	78.4	76.7
2023-01-18	09:39:08	73.1	70.1	68.5	68.1
2023-01-18	09:40:08	64.3	61.5	58.9	59.2
2023-01-18	09:41:08	55.9	53.7	50	50.9
2023-01-18	09:42:08	48.1	46.5	41.8	44
2023-01-18	09:43:08	41.3	39.9	35.6	39
2023-01-18	09:44:08	35.9	34.5	31.2	35.3
2023-01-18	09:45:08	32.3	31.1	28.3	32.3
2023-01-18	09:46:08	29.9	29	27.1	30.1
2023-01-18	09:47:08	28.5	27.9	26.6	28.5
2023-01-18	09:48:08	27.8	27.4	26.5	27.7
2023-01-18	09:49:08	27.5	27.2	26.8	27.4
2023-01-18	09:50:08	27.4	27.3	27.1	27.4
2023-01-18	09:51:08	27.3	27.4	27.5	27.3
2023-01-18	09:52:08	27.4	27.5	27.5	27.5
2023-01-18	09:53:08	27.3	27.4	27.6	27.4
2023-01-18	09:54:08	27.2	27.3	27.4	27.4
2023-01-18	09:55:09	27.2	27.3	27.4	27.4
2023-01-18	09:56:09	27.2	27.3	27.5	27.3
2023-01-18	09:57:09	27.1	27.2	27.3	27.2
2023-01-18	09:58:09	27	27.1	27.2	27.1
2023-01-18	09:59:09	27	27	27.2	27.1
2023-01-18	10:00:09	27	27	27.2	27
2023-01-18	10:01:09	26.8	26.8	27	26.9
2023-01-18	10:02:09	26.5	26.6	26.9	26.7
2023-01-18	10:03:09	26.5	26.5	26.6	26.6
2023-01-18	10:04:09	26.5	26.5	26.7	26.5
2023-01-18	10:05:09	26.4	26.5	26.6	26.4
2023-01-18	10:06:09	26.3	26.4	26.7	26.5
2023-01-18	10:07:09	26.4	26.5	26.5	26.5
2023-01-18	10:08:09	26.4	26.4	26.8	26.5
2023-01-18	10:09:09	26.5	26.5	26.7	26.6
2023-01-18	10:10:09	26.4	26.4	26.8	26.6
2023-01-18	10:11:09	26.5	26.6	26.8	26.6
2023-01-18	10:12:09	26.6	26.7	26.8	26.7
2023-01-18	10:13:09	26.6	26.6	26.8	26.7
2023-01-18	10:14:09	26.7	26.6	27.1	26.8
2023-01-18	10:15:09	26.6	26.6	27	26.8
2023-01-18	10:16:09	26.5	26.6	26.8	26.7
2023-01-18	10:17:09	26.5	26.6	26.7	26.7
2023-01-18	10:18:09	26.4	26.5	26.6	26.5
2023-01-18	10:19:09	26.5	26.4	26.6	26.4
2023-01-18	10:20:09	26.4	26.4	26.6	26.4
2023-01-18	10:21:09	26.3	26.4	26.5	26.4
2023-01-18	10:22:09	26.4	26.3	26.6	26.4
2023-01-18	10:23:09	26.4	26.4	26.5	26.3
2023-01-18	10:24:09	26.4	26.4	26.6	26.4
2023-01-18	10:25:09	26.4	26.4	26.6	26.5
2023-01-18	10:26:09	26.5	26.5	26.6	26.5
2023-01-18	10:27:09	26.4	26.4	26.7	26.5
2023-01-18	10:28:09	26.4	26.4	26.6	26.5
2023-01-18	10:29:09	26.5	26.5	26.7	26.4
2023-01-18	10:30:09	26.5	26.5	26.7	26.5
2023-01-18	10:31:09	26.5	26.5	26.7	26.5
2023-01-18	10:32:09	26.5	26.6	26.7	26.6
2023-01-18	10:33:09	26.6	26.5	26.8	26.6
2023-01-18	10:34:09	26.4	26.4	26.6	26.5
2023-01-18	10:35:09	26.4	26.5	26.6	26.4
2023-01-18	10:36:09	26.4	26.3	26.3	26.3
2023-01-18	10:37:09	26.3	26.2	26.4	26.2
2023-01-18	10:38:09	26.1	26.1	26.4	26.2
2023-01-18	10:39:09	26.2	26.1	26.4	26.1
2023-01-18	10:40:09	26.2	26.2	26.3	26.1
2023-01-18	10:41:09	26.2	26.2	26.3	26.1
2023-01-18	10:42:09	26	26.1	26.2	26.1
2023-01-18	10:43:09	26.1	26.1	26.2	26.1
2023-01-18	10:44:09	26.2	26.1	26.2	26.1
2023-01-18	10:45:09	26.2	26.1	26.3	26.2
2023-01-18	10:46:09	26.2	26.1	26.3	26.1
2023-01-18	10:47:09	26.1	26.1	26.3	26
2023-01-18	10:48:09	26.1	26.1	26.3	26.1
2023-01-18	10:49:09	26	26.1	26.2	26
2023-01-18	10:50:09	26	26	26.3	26.1
2023-01-18	10:51:09	26	26	26.2	26.1
2023-01-18	10:52:09	26.1	26	26.2	26.1
2023-01-18	10:53:09	26.1	26	26.2	26
2023-01-18	10:54:09	26	26	26.1	26
2023-01-18	10:55:09	26	26	26.1	26.1
2023-01-18	10:56:09	26	26	26.2	26.1
2023-01-18	10:57:09	26	26	26.1	26
2023-01-18	10:58:09	26	25.9	26.2	26
2023-01-18	10:59:09	26	26	26.1	26.1
2023-01-18	11:00:09	26	26	26.2	26.1
2023-01-18	11:01:09	25.9	26	26.1	25.9
2023-01-18	11:02:09	25.9	25.9	26.1	26
2023-01-18	11:03:09	26.1	26	26.2	26.1
2023-01-18	11:04:09	26.1	26	26.2	26.1
2023-01-18	11:05:09	26	26	26.2	26
2023-01-18	11:06:09	26	26	26.3	26
2023-01-18	11:07:09	26.1	26.1	26.2	26
2023-01-18	11:08:09	26.1	26.1	26.2	26.1
2023-01-18	11:09:09	26.1	26.1	26.2	26.1
2023-01-18	11:10:09	26	26.1	26.1	26.1
2023-01-18	11:11:09	26.1	26	26.1	25.9
2023-01-18	11:12:09	26.1	25.9	26.1	26
2023-01-18	11:13:09	25.9	25.9	26	25.9
2023-01-18	11:14:09	26	26	26	26
2023-01-18	11:15:09	26	26	26.1	25.9
2023-01-18	11:16:09	26	26	26.2	26
2023-01-18	11:17:09	26	26	26.1	25.9
2023-01-18	11:18:09	26	25.9	26.2	26.1
2023-01-18	11:19:09	26.1	26	26.2	26.1
2023-01-18	11:20:09	26.1	26	26.2	26
2023-01-18	11:21:09	26	26	26.1	26
2023-01-18	11:22:09	26	25.9	26.2	25.9
2023-01-18	11:23:09	26	25.9	26.1	26
2023-01-18	11:24:09	26	25.9	26	25.9
2023-01-18	11:25:09	26	25.9	26.1	25.9
2023-01-18	11:26:09	26	25.8	26.1	25.8
2023-01-18	11:27:09	25.9	25.9	26.1	25.9
2023-01-18	11:28:10	26	25.9	26.1	25.9
2023-01-18	11:29:10	26	25.9	26.1	26
2023-01-18	11:30:10	26	25.8	26.1	25.8
2023-01-18	11:31:10	26	25.9	26	25.8
2023-01-18	11:32:09	26	25.9	26.1	25.9
2023-01-18	11:33:10	25.9	25.9	26	25.8
2023-01-18	11:34:09	26	25.9	26	25.8
2023-01-18	11:35:09	26	25.9	26.1	25.9
2023-01-18	11:36:09	26	25.9	26.1	25.9
2023-01-18	11:37:10	25.9	25.9	26	25.8
2023-01-18	11:38:10	25.8	25.9	25.9	25.8
2023-01-18	11:39:10	25.9	25.8	26	25.8
2023-01-18	11:40:10	25.8	25.8	25.9	25.7
2023-01-18	11:41:10	25.8	25.7	25.8	25.7
2023-01-18	11:42:10	25.7	25.6	25.8	25.6
2023-01-18	11:43:10	25.9	25.7	25.9	25.6
2023-01-18	11:44:10	25.8	25.7	25.9	25.7
2023-01-18	11:45:10	25.9	25.7	26	25.8
2023-01-18	11:46:10	25.9	25.6	25.8	25.6
2023-01-18	11:47:10	25.6	25.8	25.9	25.8
2023-01-18	11:48:10	25.8	25.8	25.9	25.8
2023-01-18	11:49:10	25.8	25.8	25.9	25.8
2023-01-18	11:50:10	25.9	25.8	26	25.8
2023-01-18	11:51:10	25.9	25.8	25.9	25.7
2023-01-18	11:52:10	25.9	25.8	26	25.8
2023-01-18	11:53:10	26	25.8	26.1	25.9
2023-01-18	11:54:10	25.8	25.8	26.1	25.9
2023-01-18	11:55:10	26	25.8	26	25.9
2023-01-18	11:56:10	25.9	25.8	26	25.8
2023-01-18	11:57:10	25.8	25.8	26	25.8
2023-01-18	11:58:10	25.8	25.9	25.9	25.9
2023-01-18	11:59:10	25.9	25.9	26.1	25.8
2023-01-18	12:00:10	26	25.9	26	25.9
2023-01-18	12:01:10	26.1	25.9	26	25.8
2023-01-18	12:02:10	25.9	25.9	26	25.8
2023-01-18	12:03:10	26	25.8	26	25.9
2023-01-18	12:04:10	25.9	25.8	26	25.8
2023-01-18	12:05:10	26	25.8	26	25.9
2023-01-18	12:06:10	25.9	25.7	26	25.8
2023-01-18	12:07:10	26	25.8	26	25.8
2023-01-18	12:08:10	25.9	25.8	26	25.8
2023-01-18	12:09:10	26	25.8	26	25.9
2023-01-18	12:10:10	26	25.8	26	25.9
2023-01-18	12:11:10	25.9	25.8	26	25.9
2023-01-18	12:12:10	26	25.9	26.1	25.9
2023-01-18	12:13:10	26	25.9	26	25.8
2023-01-18	12:14:10	26	25.7	26	25.8
2023-01-18	12:15:10	26	25.8	26	25.9
2023-01-18	12:16:10	25.9	25.8	26	25.8
2023-01-18	12:17:10	25.9	25.8	26.1	25.9
2023-01-18	12:18:10	26.1	25.8	26.1	25.9
2023-01-18	12:19:10	26	25.9	26.1	25.8
2023-01-18	12:20:10	25.9	25.9	26	25.9
2023-01-18	12:21:10	25.9	25.9	26	25.8
2023-01-18	12:22:10	26	26	26.1	25.9
2023-01-18	12:23:10	26.1	25.9	26.1	26
2023-01-18	12:24:10	26	25.9	26.1	25.9
2023-01-18	12:25:10	26	25.9	26	25.8
2023-01-18	12:26:10	26	25.8	26.1	25.9
2023-01-18	12:27:10	26	25.9	26	25.8
2023-01-18	12:28:10	26	25.9	26	25.9
2023-01-18	12:29:10	26	25.9	26	25.7
2023-01-18	12:30:10	25.9	25.9	26	25.9
2023-01-18	12:31:10	26.1	25.9	26.1	25.8
2023-01-18	12:32:10	26	25.9	26.1	25.9
2023-01-18	12:33:10	26	25.9	26	25.9
2023-01-18	12:34:10	26	25.8	26	25.9
2023-01-18	12:35:10	26	25.9	26	25.8
2023-01-18	12:36:10	26	25.8	26	25.8
2023-01-18	12:37:10	25.9	25.9	26.1	25.8
2023-01-18	12:38:10	26	26	26.1	25.8
2023-01-18	12:39:10	26.1	26	26.1	26
2023-01-18	12:40:10	25.9	25.9	26.1	25.9
2023-01-18	12:41:10	26.1	25.9	26.1	26
2023-01-18	12:42:10	26.1	26	26	25.8
2023-01-18	12:43:10	26	25.9	26.1	25.9
2023-01-18	12:44:10	26.1	25.9	26.1	26
2023-01-18	12:45:10	26.1	25.9	26.2	26
2023-01-18	12:46:10	26	26	26	25.9
2023-01-18	12:47:10	26.1	25.9	26.1	25.9
2023-01-18	12:48:10	26.1	26	26.2	25.9
2023-01-18	12:49:10	26	26	26.2	25.9
2023-01-18	12:50:10	26.1	25.9	26.2	26.1
2023-01-18	12:51:10	26.1	26	26.2	26
2023-01-18	12:52:10	26.1	26	26.2	26
2023-01-18	12:53:10	26	26	26.1	25.9
2023-01-18	12:54:10	26.1	26	26.1	26
2023-01-18	12:55:10	26.1	26	26.1	26
2023-01-18	12:56:10	26	25.9	26.1	26
2023-01-18	12:57:10	26.2	26	26.1	26
2023-01-18	12:58:10	26.1	26.1	26.1	26
2023-01-18	12:59:10	26.1	26	26.1	25.9
2023-01-18	13:00:10	26.1	26	26.1	25.9
2023-01-18	13:01:10	26.1	26	26.1	25.9
2023-01-18	13:02:10	26.2	25.9	26.1	25.8
2023-01-18	13:03:10	26.1	26	26.1	25.8
2023-01-18	13:04:10	26	25.9	26	25.9
2023-01-18	13:05:10	26	25.9	26	25.9
2023-01-18	13:06:10	26	25.9	26	25.9
2023-01-18	13:07:10	26.1	25.9	26	25.9
2023-01-18	13:08:10	26.1	25.9	26.1	25.9
2023-01-18	13:09:10	26.2	25.9	26.1	26
2023-01-18	13:10:10	26.1	26	26.1	25.8
2023-01-18	13:11:10	26.1	25.9	26.1	25.8
2023-01-18	13:12:10	26.1	25.9	26.1	25.9
2023-01-18	13:13:10	26	25.9	26	25.8
2023-01-18	13:14:10	26.1	26	26.1	25.9
2023-01-18	13:15:10	26	25.9	26.1	25.9
2023-01-18	13:16:10	26	25.8	26.1	25.9
2023-01-18	13:17:10	26.1	25.9	26.1	26
2023-01-18	13:18:10	26.1	26	26.1	26
2023-01-18	13:19:10	26.1	25.9	26.1	26
2023-01-18	13:20:10	26	26	26.1	26
2023-01-18	13:21:10	26.1	26	26.1	25.9
2023-01-18	13:22:10	26.1	26	26.1	26
2023-01-18	13:23:10	26.2	26	26.2	25.9
2023-01-18	13:24:10	26.1	26.1	26.1	26
2023-01-18	13:25:10	26	26	26.1	25.9
2023-01-18	13:26:10	26.1	26.1	26.2	26
2023-01-18	13:27:10	26.1	26	26.1	26
2023-01-18	13:28:10	26.1	26	26.2	26
2023-01-18	13:29:10	26.2	26	26.2	26
2023-01-18	13:30:10	26.1	26	26.2	26
2023-01-18	13:31:10	26.2	26	26.2	26
2023-01-18	13:32:10	26.1	26	26.2	26
2023-01-18	13:33:10	26.1	26	26.1	25.9
2023-01-18	13:34:10	26.2	25.9	26.2	26
2023-01-18	13:35:10	26.2	26	26.2	25.9
2023-01-18	13:36:10	26.1	25.9	26.1	26
2023-01-18	13:37:10	26.1	26	26.1	25.8
2023-01-18	13:38:10	26.1	26	26	25.9
2023-01-18	13:39:10	26	25.9	26.1	25.8
2023-01-18	13:40:10	26.1	25.8	26	25.8
2023-01-18	13:41:10	26.1	25.9	26	25.9
2023-01-18	13:42:10	26	25.9	26	25.9
2023-01-18	13:43:10	26	25.9	26	25.8
2023-01-18	13:44:10	26	25.9	26	25.9
2023-01-18	13:45:10	26.1	25.9	26.1	25.8
2023-01-18	13:46:10	26.1	25.9	26.1	25.9
2023-01-18	13:47:10	26	25.9	26.1	25.8
2023-01-18	13:48:10	26.1	26	26.1	25.9
2023-01-18	13:49:10	26.1	25.9	26.1	25.9
2023-01-18	13:50:10	26.1	25.8	26	25.9
2023-01-18	13:51:10	26.1	25.9	26	25.8
2023-01-18	13:52:10	26.1	25.9	26.1	25.9
2023-01-18	13:53:10	26	25.9	26	25.8
2023-01-18	13:54:10	26	26	26.1	25.9
2023-01-18	13:55:10	26.2	26	26.1	25.9
2023-01-18	13:56:10	26.1	26	26.1	26
2023-01-18	13:57:10	26.1	26	26.1	25.9
2023-01-18	13:58:10	26.1	26	26.1	25.9
2023-01-18	13:59:10	26.1	26	26.1	25.9
2023-01-18	14:00:10	26.1	25.9	26.1	25.9
2023-01-18	14:01:10	26.1	26	26.2	25.9
2023-01-18	14:02:10	26.3	26	26.2	26
2023-01-18	14:03:10	26.3	26.1	26.2	26
2023-01-18	14:04:10	26.2	26.1	26.2	26.1
2023-01-18	14:05:10	26.3	26	26.2	26.1
2023-01-18	14:06:10	26.2	26.1	26.2	26
2023-01-18	14:07:10	26.2	26	26.2	26
2023-01-18	14:08:10	26.2	26.1	26.2	26
2023-01-18	14:09:10	26.3	26	26.2	26.1
2023-01-18	14:10:10	26.1	26	26.2	26
2023-01-18	14:11:10	26.1	26	26.1	25.9
2023-01-18	14:12:10	26.1	26	26.1	25.9
2023-01-18	14:13:10	26	25.9	26.1	25.8
2023-01-18	14:14:10	26.1	25.9	26	25.8
2023-01-18	14:15:10	26.1	25.9	26	25.8
2023-01-18	14:16:10	26	25.9	26	25.8
2023-01-18	14:17:10	26.1	25.9	26	25.9
2023-01-18	14:18:10	26	25.9	26.1	25.9
2023-01-18	14:19:10	26.1	25.9	26	25.8
2023-01-18	14:20:10	26.1	25.8	26	25.8
2023-01-18	14:21:10	26.1	25.9	26.1	25.9
2023-01-18	14:22:10	26.1	26	26.1	25.9
2023-01-18	14:23:10	26	25.9	26	25.8
2023-01-18	14:24:10	26.1	25.9	26.1	25.8
2023-01-18	14:25:10	26	25.9	26.1	25.9
2023-01-18	14:26:10	26.1	25.9	26.1	25.9
2023-01-18	14:27:10	26	25.8	26.1	25.8
2023-01-18	14:28:10	26	25.8	26	25.9
2023-01-18	14:29:10	26	25.9	26.1	25.8
2023-01-18	14:30:10	26	25.9	26	25.9
2023-01-18	14:31:10	26	25.9	26	25.8
2023-01-18	14:32:10	26.1	25.9	26.1	25.9
2023-01-18	14:33:11	26.2	25.9	26.1	26
2023-01-18	14:34:11	26.2	25.9	26.1	26
2023-01-18	14:35:11	26	26	26.2	26
2023-01-18	14:36:11	26.1	26	26.1	26
2023-01-18	14:37:11	26.2	26	26.1	25.9
2023-01-18	14:38:11	26.2	26	26.2	26
2023-01-18	14:39:11	26.2	26	26.1	26
2023-01-18	14:40:11	26.1	25.9	26.1	25.9
2023-01-18	14:41:11	26.2	26	26.1	25.8
2023-01-18	14:42:11	26.1	26	26.2	25.9
2023-01-18	14:43:11	26.2	26	26.1	25.9
2023-01-18	14:44:11	26.2	26	26.1	26
2023-01-18	14:45:11	26.2	26	26.1	26
2023-01-18	14:46:11	26.2	26	26.1	25.9
2023-01-18	14:47:11	26.2	26	26.1	25.8
2023-01-18	14:48:11	26.2	26	26.1	25.9
2023-01-18	14:49:11	26.1	26	26.1	25.9
2023-01-18	14:50:11	26.1	25.9	26.1	25.9
2023-01-18	14:51:11	26.1	25.9	26	25.9
2023-01-18	14:52:11	26	25.8	26	25.8
2023-01-18	14:53:11	26.1	25.9	26	25.8
2023-01-18	14:54:11	26.1	25.9	26	25.8
2023-01-18	14:55:11	26.1	25.8	26	25.7
2023-01-18	14:56:11	26.1	25.9	25.9	25.7
2023-01-18	14:57:11	25.8	25.9	25.9	25.8
2023-01-18	14:58:11	26	25.8	26	25.8
2023-01-18	14:59:11	26	25.8	26	25.7
2023-01-18	15:00:11	26	25.8	26	25.8
2023-01-18	15:01:11	26.1	25.9	26	25.8
2023-01-18	15:02:11	26	25.9	26	25.8
2023-01-18	15:03:11	26.1	25.8	26	25.7
2023-01-18	15:04:11	26.1	25.8	26	25.8
2023-01-18	15:05:11	26	25.9	26	25.8
2023-01-18	15:06:11	26.1	25.8	26	25.8
2023-01-18	15:07:11	26.2	25.9	26.1	25.9
2023-01-18	15:08:11	26.2	26	26.1	25.9
2023-01-18	15:09:11	26.1	26	26.2	26
2023-01-18	15:10:11	26.2	25.9	26.1	26
2023-01-18	15:11:11	26.2	26	26.1	25.9
2023-01-18	15:12:11	26.1	26	26.1	26
2023-01-18	15:13:11	26.1	25.9	26.1	25.9
2023-01-18	15:14:11	26.1	25.9	26.1	25.9
2023-01-18	15:15:11	26	25.9	26.1	25.8
2023-01-18	15:16:11	26.1	25.9	26.1	25.8
2023-01-18	15:17:11	26.1	25.9	26.1	25.9
2023-01-18	15:18:11	26.1	25.8	26	25.9
2023-01-18	15:19:11	26.2	26	26.1	25.8
2023-01-18	15:20:11	26	25.8	26.1	25.8
2023-01-18	15:21:11	26.1	25.9	26	25.8
2023-01-18	15:22:11	26.1	25.8	26	25.8
2023-01-18	15:23:11	26	25.9	26	25.8
2023-01-18	15:24:11	26	25.8	26	25.7
2023-01-18	15:25:11	26.1	25.8	25.9	25.8
2023-01-18	15:26:11	26.1	25.9	25.9	25.8
2023-01-18	15:27:11	25.9	25.9	25.9	25.8
2023-01-18	15:28:11	26.1	25.9	25.9	25.7
2023-01-18	15:29:11	26.1	25.8	25.9	25.7
2023-01-18	15:30:11	26	25.9	26	25.7
2023-01-18	15:31:11	26.1	25.8	25.9	25.7
2023-01-18	15:32:11	26	25.8	26	25.7
2023-01-18	15:33:11	26	25.8	26	25.8
2023-01-18	15:34:11	26.1	25.8	26	25.8
2023-01-18	15:35:11	26.2	25.9	26	25.9
2023-01-18	15:36:11	26.1	25.9	26.1	25.9
2023-01-18	15:37:11	26.2	25.9	26.1	25.9
2023-01-18	15:38:11	26.1	25.9	26.1	25.9
2023-01-18	15:39:11	26	25.9	26.1	25.8
2023-01-18	15:40:11	26	25.8	26.1	25.8
2023-01-18	15:41:11	26	25.9	26	25.9
2023-01-18	15:42:11	26.1	25.9	26.1	25.9
2023-01-18	15:43:11	26	25.9	26	25.9
2023-01-18	15:44:11	26.1	25.8	26.1	25.9
2023-01-18	15:45:11	26	25.9	26	25.9
2023-01-18	15:46:11	26.1	25.9	26	25.8
2023-01-18	15:47:11	26.1	25.8	26	25.8
2023-01-18	15:48:11	26.1	25.9	25.9	25.7
2023-01-18	15:49:11	26.1	25.8	26	25.8
2023-01-18	15:50:11	26	25.8	25.9	25.7
2023-01-18	15:51:11	25.9	25.8	25.9	25.8
2023-01-18	15:52:11	26	25.8	25.8	25.7
2023-01-18	15:53:11	25.8	25.8	25.9	25.7
2023-01-18	15:54:11	26	25.8	25.9	25.7
2023-01-18	15:55:11	26.1	25.7	25.9	25.6
2023-01-18	15:56:11	25.9	25.7	26	25.7
2023-01-18	15:57:11	26	25.8	26	25.8
2023-01-18	15:58:11	26	25.8	25.9	25.7
2023-01-18	15:59:11	26	25.7	25.9	25.7
2023-01-18	16:00:11	26	25.8	25.9	25.8
2023-01-18	16:01:11	26.1	25.9	26	25.9
2023-01-18	16:02:11	26.1	25.9	26	25.9
2023-01-18	16:03:11	26.1	25.9	26	25.9
2023-01-18	16:04:11	26.1	25.9	25.9	25.8
2023-01-18	16:05:11	26.1	25.9	26	25.8
2023-01-18	16:06:11	26.1	25.9	26	25.8
2023-01-18	16:07:11	26.2	25.8	25.9	25.8
2023-01-18	16:08:11	26	25.8	26	25.9
2023-01-18	16:09:11	26	25.8	25.9	25.8
2023-01-18	16:10:11	26.1	25.9	26	25.8
2023-01-18	16:11:11	26	25.9	26	25.8
2023-01-18	16:12:11	26	25.9	25.9	25.8
2023-01-18	16:13:11	26.1	25.9	26	25.8
2023-01-18	16:14:11	26.3	25.9	25.9	25.8
2023-01-18	16:15:11	26.1	25.8	25.9	25.7
2023-01-18	16:16:11	26.1	25.8	26	25.7
2023-01-18	16:17:11	26	25.8	25.9	25.8
2023-01-18	16:18:11	26	25.8	26	25.8
2023-01-18	16:19:11	26.1	25.7	25.9	25.6
2023-01-18	16:20:11	26	25.8	25.8	25.6
2023-01-18	16:21:12	26.1	25.8	25.9	25.7
2023-01-18	16:22:12	26	25.7	25.9	25.7
2023-01-18	16:23:12	26	25.6	25.8	25.6
2023-01-18	16:24:12	25.9	25.6	25.7	25.6
2023-01-18	16:25:12	25.9	25.7	25.8	25.7
2023-01-18	16:26:12	25.9	25.7	25.8	25.6
2023-01-18	16:27:12	25.8	25.8	25.9	25.7
2023-01-18	16:28:12	25.9	25.7	25.8	25.7
2023-01-18	16:29:12	26	25.8	25.9	25.6
2023-01-18	16:30:12	25.9	25.7	25.9	25.7
2023-01-18	16:31:12	26	25.7	25.8	25.6
2023-01-18	16:32:12	25.9	25.7	26	25.8
2023-01-18	16:33:12	26	25.8	26	25.8
2023-01-18	16:34:12	26	25.8	26	25.8
2023-01-18	16:35:12	26	25.8	25.9	25.8
2023-01-18	16:36:12	25.9	25.7	26	25.8
2023-01-18	16:37:12	26	25.8	25.9	25.7
2023-01-18	16:38:12	26	25.8	25.9	25.7
2023-01-18	16:39:12	26	25.7	25.9	25.7
2023-01-18	16:40:12	26	25.7	26	25.8
2023-01-18	16:41:12	26	25.8	25.9	25.7
2023-01-18	16:42:12	26	25.8	25.9	25.7
2023-01-18	16:43:12	26	25.7	25.8	25.7
2023-01-18	16:44:12	26.1	25.8	25.9	25.7
2023-01-18	16:45:12	26	25.8	25.9	25.7
2023-01-18	16:46:12	26	25.8	25.9	25.7
2023-01-18	16:47:12	26	25.7	25.8	25.7
2023-01-18	16:48:12	26	25.7	25.9	25.7
2023-01-18	16:49:12	25.9	25.7	25.8	25.6
2023-01-18	16:50:12	25.9	25.7	25.8	25.6
2023-01-18	16:51:12	25.8	25.7	25.8	25.6
2023-01-18	16:52:12	25.9	25.7	25.7	25.5
2023-01-18	16:53:12	25.9	25.7	25.8	25.6
2023-01-18	16:54:12	25.8	25.6	25.8	25.6
2023-01-18	16:55:12	25.7	25.5	25.7	25.5
2023-01-18	16:56:12	25.9	25.7	25.6	25.5
2023-01-18	16:57:12	25.9	25.7	25.8	25.6
2023-01-18	16:58:12	25.9	25.7	25.8	25.6
2023-01-18	16:59:12	25.9	25.7	25.8	25.7
2023-01-18	17:00:12	25.9	25.7	25.8	25.6
2023-01-18	17:01:12	26	25.7	25.9	25.7
2023-01-18	17:02:12	25.9	25.7	25.8	25.7
2023-01-18	17:03:12	25.8	25.6	25.7	25.7
2023-01-18	17:04:12	25.9	25.6	25.8	25.5
2023-01-18	17:05:12	25.9	25.7	25.8	25.6
2023-01-18	17:06:12	25.9	25.7	25.8	25.6
2023-01-18	17:07:12	25.8	25.7	25.8	25.7
2023-01-18	17:08:12	25.9	25.6	25.9	25.7
2023-01-18	17:09:12	25.9	25.7	25.8	25.6
2023-01-18	17:10:12	25.8	25.7	25.8	25.6
2023-01-18	17:11:12	25.7	25.7	25.8	25.6
2023-01-18	17:12:12	25.9	25.7	25.7	25.5
2023-01-18	17:13:12	25.9	25.6	25.7	25.6
2023-01-18	17:14:12	25.9	25.6	25.8	25.6
2023-01-18	17:15:12	25.8	25.7	25.8	25.5
2023-01-18	17:16:12	25.9	25.7	25.7	25.5
2023-01-18	17:17:12	25.9	25.6	25.7	25.5
2023-01-18	17:18:12	25.9	25.7	25.7	25.5
2023-01-18	17:19:12	25.9	25.7	25.6	25.5
2023-01-18	17:20:12	25.8	25.6	25.8	25.6
2023-01-18	17:21:12	25.8	25.6	25.7	25.5
2023-01-18	17:22:12	25.8	25.6	25.6	25.4
2023-01-18	17:23:12	25.8	25.7	25.7	25.5
2023-01-18	17:24:12	25.8	25.6	25.6	25.4
2023-01-18	17:25:12	25.8	25.5	25.7	25.5
2023-01-18	17:26:12	25.8	25.5	25.5	25.4
2023-01-18	17:27:12	25.7	25.6	25.7	25.4
2023-01-18	17:28:12	25.7	25.5	25.7	25.5
2023-01-18	17:29:12	25.8	25.5	25.7	25.5
2023-01-18	17:30:12	25.8	25.5	25.7	25.5
2023-01-18	17:31:12	25.7	25.5	25.7	25.5
2023-01-18	17:32:12	25.7	25.5	25.6	25.4
2023-01-18	17:33:12	25.7	25.5	25.6	25.5
2023-01-18	17:34:12	25.7	25.5	25.5	25.4
2023-01-18	17:35:12	25.6	25.4	25.6	25.5
2023-01-18	17:36:12	25.7	25.5	25.6	25.3
2023-01-18	17:37:12	25.7	25.4	25.6	25.4
2023-01-18	17:38:12	25.7	25.5	25.6	25.4
2023-01-18	17:39:12	25.7	25.5	25.6	25.4
2023-01-18	17:40:12	25.7	25.4	25.5	25.4
2023-01-18	17:41:12	25.7	25.5	25.5	25.3
2023-01-18	17:42:12	25.7	25.4	25.6	25.3
2023-01-18	17:43:12	25.6	25.5	25.6	25.3
2023-01-18	17:44:12	25.7	25.5	25.4	25.2
2023-01-18	17:45:12	25.7	25.4	25.5	25.3
2023-01-18	17:46:12	25.6	25.4	25.5	25.3
2023-01-18	17:47:12	25.6	25.4	25.5	25.2
2023-01-18	17:48:12	25.6	25.3	25.5	25.2
2023-01-18	17:49:12	25.7	25.4	25.5	25.3
2023-01-18	17:50:12	25.6	25.4	25.5	25.3
2023-01-18	17:51:12	25.6	25.4	25.5	25.2
2023-01-18	17:52:12	25.6	25.3	25.5	25.3
2023-01-18	17:53:12	25.6	25.3	25.5	25.3
2023-01-18	17:54:12	25.6	25.3	25.4	25.2
2023-01-18	17:55:12	25.5	25.4	25.5	25.2
2023-01-18	17:56:12	25.6	25.4	25.4	25.2
2023-01-18	17:57:12	25.5	25.3	25.4	25.2
2023-01-18	17:58:12	25.5	25.3	25.4	25.2
2023-01-18	17:59:12	25.5	25.3	25.4	25.1
2023-01-18	18:00:12	25.5	25.3	25.3	25.1
2023-01-18	18:01:12	25.5	25.2	25.4	25.2
2023-01-18	18:02:12	25.5	25.2	25.3	25.2
2023-01-18	18:03:12	25.5	25.3	25.4	25.1
2023-01-18	18:04:12	25.5	25.1	25.4	25.2
2023-01-18	18:05:12	25.5	25.2	25.4	25.2
2023-01-18	18:06:12	25.4	25.2	25.4	25.1
2023-01-18	18:07:12	25.5	25.2	25.3	25.1
2023-01-18	18:08:12	25.4	25.2	25.3	25.1
2023-01-18	18:09:12	25.4	25.1	25.3	25.1
2023-01-18	18:10:12	25.4	25.2	25.3	25.1
2023-01-18	18:11:12	25.4	25.1	25.2	25
2023-01-18	18:12:12	25.5	25.2	25.2	25
2023-01-18	18:13:13	25.4	25.2	25.2	25
2023-01-18	18:14:13	25.4	25.2	25.3	25
2023-01-18	18:15:13	25.4	25.1	25.3	25
2023-01-18	18:16:13	25.4	25.1	25.2	25
2023-01-18	18:17:13	25.4	25.1	25.2	25
2023-01-18	18:18:13	25.4	25.1	25.2	25
2023-01-18	18:19:13	25.4	25.2	25.2	25.1
2023-01-18	18:20:13	25.4	25.1	25.2	25
2023-01-18	18:21:13	25.4	25.1	25.2	25
2023-01-18	18:22:13	25.4	25.1	25.1	25
2023-01-18	18:23:13	25.3	25	25.3	24.9
2023-01-18	18:24:13	25.4	25.1	25.2	24.9
2023-01-18	18:25:13	25.4	25.1	25.2	25.1
2023-01-18	18:26:13	25.4	25.1	25.1	25
2023-01-18	18:27:13	25.3	25	25.2	24.9
2023-01-18	18:28:13	25.4	25.1	25.2	25
2023-01-18	18:29:13	25.3	25.1	25.2	25.1
2023-01-18	18:30:13	25.4	25.1	25.1	25
2023-01-18	18:31:13	25.2	25	25.1	24.9
2023-01-18	18:32:13	25.3	25	25.2	25
2023-01-18	18:33:13	25.3	25	25.1	24.9
2023-01-18	18:34:13	25.3	25	25.1	24.9
2023-01-18	18:35:13	25.3	24.9	25	25
2023-01-18	18:36:13	25.3	25	25.2	25
2023-01-18	18:37:13	25.3	25	25.1	24.9
2023-01-18	18:38:13	25.2	25	25	24.9
2023-01-18	18:39:13	25.2	24.9	25	24.8
2023-01-18	18:40:13	25.3	25	25.2	24.9
2023-01-18	18:41:13	25.2	24.9	25.1	24.9
2023-01-18	18:42:13	25.2	25	25	24.9
2023-01-18	18:43:13	25.2	24.9	25.1	24.9
2023-01-18	18:44:13	25.2	24.9	25.1	24.8
2023-01-18	18:45:13	25.2	24.9	25.1	24.8
2023-01-18	18:46:13	25.3	25	25.1	24.8
2023-01-18	18:47:13	25.2	24.8	25.1	24.7
2023-01-18	18:48:13	25.2	24.9	25	24.8
2023-01-18	18:49:13	25.2	24.9	25	24.8
2023-01-18	18:50:13	25.1	24.9	25	24.9
2023-01-18	18:51:13	25.1	24.8	25	24.7
2023-01-18	18:52:13	25.2	24.9	25	24.7
2023-01-18	18:53:13	25.2	24.9	25	24.8
2023-01-18	18:54:13	25.2	24.9	25	24.7
2023-01-18	18:55:13	25.2	24.9	25	24.8
2023-01-18	18:56:13	25.1	24.9	25	24.8
2023-01-18	18:57:13	25.1	24.9	25	24.8
2023-01-18	18:58:13	25.2	24.9	25	24.7
2023-01-18	18:59:13	25.2	24.9	24.9	24.9
2023-01-18	19:00:13	25.1	24.9	24.9	24.8
2023-01-18	19:01:13	25.1	24.8	24.9	24.7
2023-01-18	19:02:13	25	24.8	24.9	24.6
2023-01-18	19:03:13	25.1	24.7	24.8	24.9
2023-01-18	19:04:13	25.1	24.8	24.9	24.7
2023-01-18	19:05:13	25.1	24.8	24.9	24.7
2023-01-18	19:06:13	25.1	24.8	24.9	24.6
2023-01-18	19:07:13	25	24.7	24.9	24.6
2023-01-18	19:08:13	25.1	24.8	24.9	24.7
2023-01-18	19:09:13	25.1	24.8	24.9	24.7
2023-01-18	19:10:13	25.1	24.8	24.8	24.7
2023-01-18	19:11:13	25	24.7	24.9	24.6
2023-01-18	19:12:13	25.1	24.8	24.9	24.8
2023-01-18	19:13:13	25.1	24.8	24.9	24.7
2023-01-18	19:14:14	25	24.8	24.9	24.6
2023-01-18	19:15:14	25.1	24.7	24.9	24.8
2023-01-18	19:16:14	25	24.8	24.8	24.6
2023-01-18	19:17:14	25	24.8	24.9	24.7
2023-01-18	19:18:14	24.9	24.7	24.8	24.7
2023-01-18	19:19:14	24.9	24.6	24.7	24.7
2023-01-18	19:20:14	25	24.7	24.8	24.7
2023-01-18	19:21:14	24.9	24.7	24.8	24.6
2023-01-18	19:22:14	24.9	24.7	24.7	24.5
2023-01-18	19:23:14	25	24.7	24.8	24.5
2023-01-18	19:24:14	24.9	24.6	24.7	24.5
2023-01-18	19:25:14	24.9	24.7	24.8	24.6
2023-01-18	19:26:14	24.9	24.7	24.8	24.5
2023-01-18	19:27:14	24.9	24.6	24.8	24.5
2023-01-18	19:28:14	24.9	24.6	24.8	24.5
2023-01-18	19:29:14	24.9	24.6	24.7	24.5
2023-01-18	19:30:14	24.9	24.6	24.8	24.5
2023-01-18	19:31:14	24.8	24.5	24.7	24.5
2023-01-18	19:32:14	24.9	24.6	24.7	24.5
2023-01-18	19:33:14	24.9	24.6	24.7	24.5
2023-01-18	19:34:14	24.8	24.6	24.7	24.5
2023-01-18	19:35:14	24.8	24.5	24.6	24.5
2023-01-18	19:36:14	24.9	24.6	24.7	24.5
2023-01-18	19:37:14	24.9	24.6	24.7	24.6
2023-01-18	19:38:14	24.9	24.6	24.7	24.4
2023-01-18	19:39:14	24.9	24.6	24.7	24.5
2023-01-18	19:40:14	24.8	24.5	24.6	24.4
2023-01-18	19:41:14	24.8	24.6	24.6	24.5
2023-01-18	19:42:14	24.8	24.6	24.7	24.4
2023-01-18	19:43:14	24.9	24.6	24.7	24.6
2023-01-18	19:44:14	24.8	24.6	24.7	24.6
2023-01-18	19:45:14	24.8	24.6	24.6	24.4
2023-01-18	19:46:14	24.8	24.6	24.7	24.5
2023-01-18	19:47:14	24.9	24.6	24.7	24.6
2023-01-18	19:48:14	24.8	24.5	24.6	24.5
2023-01-18	19:49:14	24.8	24.6	24.7	24.5
2023-01-18	19:50:14	24.8	24.6	24.6	24.6
2023-01-18	19:51:14	24.8	24.6	24.7	24.4
2023-01-18	19:52:14	24.8	24.5	24.6	24.3
2023-01-18	19:53:14	24.8	24.5	24.6	24.4
2023-01-18	19:54:14	24.8	24.5	24.7	24.3
2023-01-18	19:55:14	24.7	24.5	24.5	24.4
2023-01-18	19:56:14	24.8	24.4	24.6	24.4
2023-01-18	19:57:14	24.8	24.5	24.6	24.4
2023-01-18	19:58:14	24.8	24.5	24.5	24.5
2023-01-18	19:59:14	24.7	24.4	24.6	24.3
2023-01-18	20:00:14	24.8	24.5	24.6	24.4
2023-01-18	20:01:14	24.7	24.5	24.6	24.5
2023-01-18	20:02:14	24.7	24.5	24.5	24.4
2023-01-18	20:03:14	24.6	24.5	24.6	24.3
2023-01-18	20:04:14	24.7	24.4	24.5	24.3
2023-01-18	20:05:14	24.8	24.5	24.6	24.3
2023-01-18	20:06:14	24.8	24.4	24.5	24.4
2023-01-18	20:07:14	24.8	24.5	24.6	24.3
2023-01-18	20:08:14	24.7	24.5	24.6	24.4
2023-01-18	20:09:14	24.7	24.4	24.5	24.4
2023-01-18	20:10:14	24.7	24.4	24.5	24.2
2023-01-18	20:11:14	24.6	24.3	24.4	24.2
2023-01-18	20:12:14	24.7	24.4	24.5	24.2
2023-01-18	20:13:14	24.7	24.4	24.5	24.2
2023-01-18	20:14:14	24.6	24.4	24.5	24.4
2023-01-18	20:15:14	24.6	24.3	24.4	24.2
2023-01-18	20:16:14	24.7	24.4	24.5	24.3
2023-01-18	20:17:14	24.6	24.4	24.5	24.3
2023-01-18	20:18:14	24.6	24.4	24.4	24.3
2023-01-18	20:19:14	24.7	24.4	24.5	24.3
2023-01-18	20:20:14	24.7	24.4	24.4	24.2
2023-01-18	20:21:14	24.6	24.4	24.4	24.3
2023-01-18	20:22:14	24.6	24.4	24.4	24.3
2023-01-18	20:23:14	24.5	24.2	24.5	24.2
2023-01-18	20:24:14	24.6	24.4	24.5	24.2
2023-01-18	20:25:14	24.6	24.3	24.4	24.2
2023-01-18	20:26:14	24.7	24.3	24.4	24.2
2023-01-18	20:27:14	24.5	24.3	24.3	24.3
2023-01-18	20:28:14	24.6	24.3	24.4	24.1
2023-01-18	20:29:14	24.6	24.3	24.4	24.3
2023-01-18	20:30:14	24.6	24.3	24.5	24.2
2023-01-18	20:31:14	24.6	24.3	24.3	24.1
2023-01-18	20:32:14	24.6	24.3	24.4	24.2
2023-01-18	20:33:14	24.6	24.3	24.4	24.2
2023-01-18	20:34:14	24.6	24.3	24.4	24.1
2023-01-18	20:35:14	24.6	24.3	24.4	24.1
2023-01-18	20:36:14	24.6	24.3	24.4	24.2
2023-01-18	20:37:14	24.6	24.3	24.3	24.1
2023-01-18	20:38:14	24.6	24.3	24.4	24.1
2023-01-18	20:39:14	24.6	24.3	24.4	24.2
2023-01-18	20:40:14	24.6	24.3	24.3	24.2
2023-01-18	20:41:14	24.5	24.2	24.3	24.1
2023-01-18	20:42:14	24.5	24.2	24.2	24.2
2023-01-18	20:43:14	24.5	24.2	24.3	24.1
2023-01-18	20:44:14	24.5	24.2	24.3	24.1
2023-01-18	20:45:14	24.5	24.2	24.3	24.1
2023-01-18	20:46:14	24.6	24.2	24.3	24
2023-01-18	20:47:14	24.5	24.2	24.3	24
2023-01-18	20:48:14	24.4	24.1	24.3	24
2023-01-18	20:49:14	24.5	24.2	24.2	24
2023-01-18	20:50:14	24.4	24.2	24.3	24.1
2023-01-18	20:51:14	24.4	24.1	24.2	24.1
2023-01-18	20:52:15	24.5	24.2	24.2	24.1
2023-01-18	20:53:14	24.3	24.1	24.2	24
2023-01-18	20:54:14	24.3	24.1	24.1	24.1
2023-01-18	20:55:14	24.5	24.1	24.2	24.1
2023-01-18	20:56:14	24.4	24.1	24.2	24
2023-01-18	20:57:15	24.3	24.1	24.1	24
2023-01-18	20:58:15	24.3	24.1	24.1	24.1
2023-01-18	20:59:15	24.3	24	24.2	24
2023-01-18	21:00:15	24.4	24.2	24.2	24
2023-01-18	21:01:15	24.4	24.1	24.3	24.1
2023-01-18	21:02:15	24.4	24.1	24.2	23.9
2023-01-18	21:03:15	24.4	24.2	24.2	24.1
2023-01-18	21:04:15	24.4	24.2	24.2	24
2023-01-18	21:05:15	24.5	24.2	24.2	24
2023-01-18	21:06:15	24.4	24.2	24.3	24
2023-01-18	21:07:15	24.3	24.2	24.2	24.1
2023-01-18	21:08:15	24.5	24.2	24.3	24.1
2023-01-18	21:09:15	24.4	24.2	24.3	24.1
2023-01-18	21:10:15	24.4	24.2	24.3	24.1
2023-01-18	21:11:15	24.5	24.2	24.2	24.1
2023-01-18	21:12:15	24.5	24.2	24.3	24
2023-01-18	21:13:15	24.5	24.2	24.3	24.1
2023-01-18	21:14:15	24.5	24.2	24.3	24.1
2023-01-18	21:15:15	24.5	24.3	24.3	24.1
2023-01-18	21:16:15	24.5	24.2	24.3	24
2023-01-18	21:17:15	24.5	24.2	24.3	24.2
2023-01-18	21:18:15	24.6	24.3	24.4	24.1
2023-01-18	21:19:15	24.6	24.2	24.3	24.2
2023-01-18	21:20:15	24.5	24.3	24.3	24.1
2023-01-18	21:21:15	24.5	24.3	24.3	24.1
2023-01-18	21:22:15	24.4	24.3	24.3	24
2023-01-18	21:23:15	24.6	24.3	24.3	24.2
2023-01-18	21:24:15	24.5	24.3	24.3	24.1
2023-01-18	21:25:15	24.6	24.3	24.4	24.2
2023-01-18	21:26:15	24.5	24.3	24.4	24.2
2023-01-18	21:27:15	24.5	24.3	24.4	24.1
2023-01-18	21:28:15	24.6	24.4	24.4	24.3
2023-01-18	21:29:15	24.5	24.4	24.4	24.2
2023-01-18	21:30:15	24.6	24.4	24.5	24.3
2023-01-18	21:31:15	24.7	24.5	24.5	24.3
2023-01-18	21:32:15	24.7	24.5	24.6	24.4
2023-01-18	21:33:15	24.8	24.5	24.5	24.4
2023-01-18	21:34:15	24.8	24.5	24.5	24.3
2023-01-18	21:35:15	24.7	24.4	24.5	24.4
2023-01-18	21:36:15	24.7	24.4	24.6	24.3
2023-01-18	21:37:15	24.7	24.4	24.5	24.4
2023-01-18	21:38:15	24.6	24.4	24.5	24.4
2023-01-18	21:39:15	24.7	24.4	24.5	24.3
2023-01-18	21:40:15	24.6	24.4	24.4	24.2
2023-01-18	21:41:15	24.5	24.3	24.4	24.2
2023-01-18	21:42:15	24.6	24.3	24.4	24.1
2023-01-18	21:43:15	24.5	24.3	24.4	24.1
2023-01-18	21:44:15	24.6	24.3	24.4	24.3
2023-01-18	21:45:15	24.6	24.3	24.4	24.2
2023-01-18	21:46:15	24.6	24.3	24.4	24.2
2023-01-18	21:47:15	24.5	24.3	24.4	24.1
2023-01-18	21:48:15	24.5	24.3	24.4	24.2
2023-01-18	21:49:15	24.5	24.3	24.4	24.2
2023-01-18	21:50:15	24.6	24.3	24.4	24.2
2023-01-18	21:51:15	24.6	24.3	24.4	24.2
2023-01-18	21:52:15	24.5	24.2	24.3	24.1
2023-01-18	21:53:15	24.6	24.3	24.4	24.2
2023-01-18	21:54:15	24.4	24.3	24.3	24.2
2023-01-18	21:55:15	24.5	24.3	24.4	24.2
2023-01-18	21:56:15	24.5	24.3	24.3	24.2
2023-01-18	21:57:15	24.5	24.2	24.3	24.2
2023-01-18	21:58:15	24.4	24.3	24.3	24.2
2023-01-18	21:59:15	24.5	24.3	24.3	24.2
2023-01-18	22:00:15	24.4	24.1	24.3	24
2023-01-18	22:01:16	24.5	24.2	24.3	24.1
2023-01-18	22:02:16	24.4	24.2	24.3	24
2023-01-18	22:03:16	24.5	24.2	24.3	24.1
2023-01-18	22:04:16	24.4	24.2	24.3	24
2023-01-18	22:05:16	24.4	24.2	24.3	24.1
2023-01-18	22:06:16	24.4	24.2	24.2	24.2
2023-01-18	22:07:16	24.3	24.1	24.2	24.1
2023-01-18	22:08:16	24.4	24.1	24.3	24
2023-01-18	22:09:16	24.3	24.1	24.2	24
2023-01-18	22:10:16	24.3	24.1	24.1	24
2023-01-18	22:11:16	24.4	24.1	24.2	23.9
2023-01-18	22:12:16	24.4	24.1	24.2	24
2023-01-18	22:13:16	24.3	24.1	24.2	24
2023-01-18	22:14:16	24.4	24.1	24.2	24.1
2023-01-18	22:15:16	24.3	24	24.2	24
2023-01-18	22:16:16	24.3	24	24.2	24
2023-01-18	22:17:16	24.4	24.1	24.2	24.1
2023-01-18	22:18:16	24.3	24	24.2	23.8
2023-01-18	22:19:16	24.2	24	24.1	23.9
2023-01-18	22:20:16	24.2	24	24	23.8
2023-01-18	22:21:16	24.2	23.9	24	23.9
2023-01-18	22:22:16	24.3	24	24.1	23.8
2023-01-18	22:23:16	24.2	24	24.1	23.9
2023-01-18	22:24:16	24.2	24	24.1	23.9
2023-01-18	22:25:16	24.2	24	24.1	23.9
2023-01-18	22:26:16	24.3	24	24.1	23.8
2023-01-18	22:27:16	24.2	24	24.1	23.9
2023-01-18	22:28:16	24.3	24	24.1	23.9
2023-01-18	22:29:16	24.2	24	24.1	23.9
2023-01-18	22:30:16	24.3	24	24.1	23.8
2023-01-18	22:31:16	24.3	24	24.1	23.9
2023-01-18	22:32:16	24.3	24	24.1	24
2023-01-18	22:33:16	24.3	24	24.2	23.9
2023-01-18	22:34:16	24.3	24	24.1	24
2023-01-18	22:35:16	24.3	24.1	24.1	24
2023-01-18	22:36:16	24.3	24.1	24.1	24
2023-01-18	22:37:16	24.3	24.1	24.2	23.9
2023-01-18	22:38:16	24.4	24.1	24.2	24
2023-01-18	22:39:16	24.5	24.2	24.3	24.1
2023-01-18	22:40:16	24.4	24.1	24.3	24
2023-01-18	22:41:16	24.4	24.2	24.3	24
2023-01-18	22:42:16	24.4	24.2	24.2	24.1
2023-01-18	22:43:16	24.3	24.1	24.3	24
2023-01-18	22:44:16	24.4	24.1	24.3	24.1
2023-01-18	22:45:16	24.3	24.2	24.2	24.1
2023-01-18	22:46:16	24.3	24.1	24.3	24.1
2023-01-18	22:47:16	24.3	24	24.2	24
2023-01-18	22:48:16	24.4	24.2	24.2	24.1
2023-01-18	22:49:16	24.3	24.2	24.2	24
2023-01-18	22:50:16	24.4	24.1	24.2	24
2023-01-18	22:51:16	24.4	24.2	24.2	24
2023-01-18	22:52:16	24.4	24.1	24.2	24.1
2023-01-18	22:53:16	24.3	24.2	24.2	24
2023-01-18	22:54:16	24.3	24.1	24.1	24
2023-01-18	22:55:16	24.4	24.1	24.2	24
2023-01-18	22:56:16	24.4	24.1	24.1	24
2023-01-18	22:57:16	24.2	24.1	24.1	23.9
2023-01-18	22:58:16	24.2	24	24.1	23.9
2023-01-18	22:59:16	24.2	24	24.1	23.9
2023-01-18	23:00:16	24.4	24.1	24.2	24
2023-01-18	23:01:16	24.3	24	24.1	23.9
2023-01-18	23:02:16	24.2	24.1	24.1	23.9
2023-01-18	23:03:17	24.3	24	24.1	23.9
2023-01-18	23:04:17	24.2	23.9	24.1	23.9
2023-01-18	23:05:17	24.2	23.9	24	23.9
2023-01-18	23:06:17	24.3	24	24.1	24
2023-01-18	23:07:17	24.3	24.1	24.1	23.9
2023-01-18	23:08:17	24.2	23.9	24.1	23.8
2023-01-18	23:09:17	24.2	24	24.1	23.8
2023-01-18	23:10:17	24.2	24	24	23.9
2023-01-18	23:11:17	24.2	23.9	24.1	23.9
2023-01-18	23:12:17	24.2	24	24	23.9
2023-01-18	23:13:17	24.2	23.9	24.1	23.8
2023-01-18	23:14:17	24.3	24	24	23.8
2023-01-18	23:15:17	24.2	24	24	23.8
2023-01-18	23:16:17	24.2	23.9	24.1	23.8
2023-01-18	23:17:17	24.1	24	24	23.8
2023-01-18	23:18:17	24.2	23.9	24	23.8
2023-01-18	23:19:17	24.1	23.9	23.9	23.7
2023-01-18	23:20:17	24	23.8	24	23.7
2023-01-18	23:21:17	24	23.9	23.9	23.7
2023-01-18	23:22:17	24.1	23.9	23.9	23.7
2023-01-18	23:23:17	24.1	23.9	23.9	23.7
2023-01-18	23:24:17	24.1	23.8	23.9	23.7
2023-01-18	23:25:17	24.1	23.8	23.8	23.7
2023-01-18	23:26:17	24	23.8	23.9	23.7
2023-01-18	23:27:17	24	23.8	23.9	23.7
2023-01-18	23:28:17	24.1	23.8	23.9	23.7
2023-01-18	23:29:17	24.1	23.7	23.8	23.7
2023-01-18	23:30:17	24	23.8	23.9	23.7
2023-01-18	23:31:17	24.1	23.8	23.9	23.7
2023-01-18	23:32:17	24	23.7	23.9	23.6
2023-01-18	23:33:17	24.1	23.8	23.8	23.6
2023-01-18	23:34:17	24	23.8	23.9	23.7
2023-01-18	23:35:17	24.1	23.8	23.9	23.7
2023-01-18	23:36:17	24.1	23.9	23.9	23.8
2023-01-18	23:37:17	24	23.9	24	23.8
2023-01-18	23:38:17	24	23.9	23.9	23.7
2023-01-18	23:39:17	24	23.8	23.9	23.8
2023-01-18	23:40:17	24.1	23.8	24	23.6
2023-01-18	23:41:17	24.1	23.9	24	23.8
2023-01-18	23:42:17	24.2	23.9	24	23.7
2023-01-18	23:43:17	24.1	23.9	24	23.8
2023-01-18	23:44:17	24.2	24	24	23.7
2023-01-18	23:45:17	24.1	23.8	23.9	23.8
2023-01-18	23:46:17	24.2	23.9	24	23.8
2023-01-18	23:47:17	24.2	23.9	24	23.8
2023-01-18	23:48:17	24.2	24	24	23.8
2023-01-18	23:49:17	24.3	24	24.1	23.9
2023-01-18	23:50:17	24.3	24.1	24.2	24
2023-01-18	23:51:17	24.3	24.1	24.2	24
2023-01-18	23:52:17	24.2	24	24.2	23.9
2023-01-18	23:53:17	24.3	24	24.1	24
2023-01-18	23:54:17	24.2	24	24.2	23.9
2023-01-18	23:55:17	24.2	24	24.1	23.9
2023-01-18	23:56:17	24.2	24	24	23.9
2023-01-18	23:57:17	24.2	24	24.1	23.8
2023-01-18	23:58:17	24.3	24	24.1	23.9
2023-01-18	23:59:17	24.2	24	24.1	23.9
2023-01-19	00:00:17	24.2	24	24	23.9
2023-01-19	00:01:17	24.3	24.1	24.1	23.8
2023-01-19	00:02:17	24.2	24	24.1	23.9
2023-01-19	00:03:17	24.2	24	24	23.9
2023-01-19	00:04:17	24.1	23.9	24.1	23.8
2023-01-19	00:05:17	24.2	23.9	24	23.9
2023-01-19	00:06:17	24.2	23.9	24	23.9
2023-01-19	00:07:17	24.2	23.9	24	23.8
2023-01-19	00:08:17	24.2	23.9	23.9	23.9
2023-01-19	00:09:17	24.2	24	24.1	23.8
2023-01-19	00:10:17	24.1	23.9	24	23.8
2023-01-19	00:11:17	24.2	23.9	24	23.8
2023-01-19	00:12:17	24.2	24	24.1	23.9
2023-01-19	00:13:17	24.2	24	24	23.7
2023-01-19	00:14:17	24.1	23.9	24	23.8
2023-01-19	00:15:17	24.1	23.8	24	23.8
2023-01-19	00:16:17	24.2	23.9	23.9	23.9
2023-01-19	00:17:17	24.2	23.8	24	23.8
2023-01-19	00:18:17	24.1	23.9	24	23.8
2023-01-19	00:19:17	24.1	23.9	23.9	23.7
2023-01-19	00:20:17	24.1	23.8	24	23.6
2023-01-19	00:21:17	24.1	23.8	23.9	23.8
2023-01-19	00:22:17	24.1	23.8	24	23.8
2023-01-19	00:23:17	24.1	23.8	23.9	23.7
2023-01-19	00:24:17	24	23.8	23.9	23.6
2023-01-19	00:25:17	24	23.9	24	23.7
2023-01-19	00:26:17	24	23.8	23.9	23.7
2023-01-19	00:27:17	24	23.8	23.9	23.7
2023-01-19	00:28:17	24	23.8	23.8	23.7
2023-01-19	00:29:17	23.9	23.8	23.9	23.6
2023-01-19	00:30:17	23.9	23.7	23.9	23.8
2023-01-19	00:31:17	23.9	23.7	23.8	23.7
2023-01-19	00:32:17	24	23.7	23.8	23.6
2023-01-19	00:33:17	23.9	23.8	23.9	23.7
2023-01-19	00:34:17	24	23.8	23.8	23.7
2023-01-19	00:35:17	24	23.7	23.8	23.7
2023-01-19	00:36:17	23.9	23.7	23.9	23.6
2023-01-19	00:37:17	23.9	23.7	23.7	23.7
2023-01-19	00:38:17	23.9	23.7	23.8	23.6
2023-01-19	00:39:17	23.9	23.7	23.8	23.6
2023-01-19	00:40:17	23.9	23.7	23.7	23.6
2023-01-19	00:41:17	23.9	23.6	23.7	23.6
2023-01-19	00:42:17	23.9	23.7	23.7	23.6
2023-01-19	00:43:17	23.9	23.6	23.7	23.5
2023-01-19	00:44:17	23.9	23.7	23.6	23.5
2023-01-19	00:45:17	23.9	23.5	23.6	23.5
2023-01-19	00:46:17	23.8	23.6	23.7	23.5
2023-01-19	00:47:17	23.8	23.6	23.7	23.5
2023-01-19	00:48:17	23.9	23.6	23.6	23.5
2023-01-19	00:49:17	23.8	23.6	23.7	23.4
2023-01-19	00:50:17	23.8	23.6	23.7	23.5
2023-01-19	00:51:17	23.8	23.6	23.7	23.5
2023-01-19	00:52:17	23.9	23.6	23.6	23.5
2023-01-19	00:53:17	23.8	23.6	23.7	23.4
2023-01-19	00:54:17	23.8	23.6	23.7	23.5
2023-01-19	00:55:17	23.8	23.6	23.7	23.5
2023-01-19	00:56:17	23.8	23.6	23.6	23.6
2023-01-19	00:57:17	23.8	23.6	23.7	23.6
2023-01-19	00:58:17	23.9	23.7	23.7	23.5
2023-01-19	00:59:17	23.8	23.7	23.6	23.6
2023-01-19	01:00:17	23.8	23.5	23.6	23.4
2023-01-19	01:01:17	23.8	23.6	23.8	23.5
2023-01-19	01:02:17	23.8	23.6	23.7	23.5
2023-01-19	01:03:17	23.8	23.7	23.7	23.5
2023-01-19	01:04:17	23.9	23.7	23.7	23.5
2023-01-19	01:05:17	23.9	23.7	23.8	23.5
2023-01-19	01:06:17	23.9	23.7	23.8	23.6
2023-01-19	01:07:17	23.8	23.6	23.7	23.5
2023-01-19	01:08:17	23.9	23.7	23.7	23.5
2023-01-19	01:09:17	23.9	23.6	23.7	23.6
2023-01-19	01:10:17	23.9	23.7	23.8	23.6
2023-01-19	01:11:17	24	23.7	23.8	23.7
2023-01-19	01:12:17	24	23.7	23.9	23.7
2023-01-19	01:13:17	24.1	23.9	24	23.7
2023-01-19	01:14:17	24.1	23.9	24	23.8
2023-01-19	01:15:17	24.2	23.9	24	23.8
2023-01-19	01:16:17	24.1	23.9	23.9	23.8
2023-01-19	01:17:17	24	23.8	23.9	23.8
2023-01-19	01:18:17	24	23.8	23.9	23.7
2023-01-19	01:19:17	24	23.7	23.8	23.7
2023-01-19	01:20:17	23.8	23.6	23.9	23.6
2023-01-19	01:21:17	23.9	23.7	23.8	23.7
2023-01-19	01:22:18	23.9	23.7	23.8	23.7
2023-01-19	01:23:18	24	23.7	23.8	23.7
2023-01-19	01:24:18	23.9	23.7	23.9	23.6
2023-01-19	01:25:18	23.9	23.7	23.8	23.7
2023-01-19	01:26:18	23.9	23.7	23.8	23.6
2023-01-19	01:27:18	23.9	23.7	23.8	23.5
2023-01-19	01:28:18	23.8	23.6	23.8	23.6
2023-01-19	01:29:18	23.9	23.6	23.8	23.4
2023-01-19	01:30:18	23.9	23.7	23.8	23.5
2023-01-19	01:31:18	23.8	23.7	23.8	23.6
2023-01-19	01:32:18	23.9	23.7	23.7	23.5
2023-01-19	01:33:18	23.9	23.6	23.7	23.6
2023-01-19	01:34:18	23.9	23.7	23.8	23.5
2023-01-19	01:35:18	23.8	23.7	23.8	23.6
2023-01-19	01:36:18	23.9	23.7	23.8	23.5
2023-01-19	01:37:18	23.9	23.5	23.7	23.6
2023-01-19	01:38:18	23.8	23.6	23.7	23.5
2023-01-19	01:39:18	23.8	23.6	23.7	23.6
2023-01-19	01:40:18	23.8	23.6	23.7	23.5
2023-01-19	01:41:18	23.8	23.7	23.8	23.6
2023-01-19	01:42:18	23.8	23.6	23.7	23.6
2023-01-19	01:43:18	23.8	23.5	23.7	23.5
2023-01-19	01:44:18	23.7	23.5	23.7	23.5
2023-01-19	01:45:18	23.7	23.6	23.7	23.4
2023-01-19	01:46:18	23.8	23.5	23.7	23.4
2023-01-19	01:47:18	23.8	23.5	23.6	23.4
2023-01-19	01:48:18	23.6	23.4	23.7	23.4
2023-01-19	01:49:18	23.7	23.5	23.6	23.4
2023-01-19	01:50:18	23.8	23.5	23.7	23.4
2023-01-19	01:51:18	23.7	23.6	23.6	23.5
2023-01-19	01:52:18	23.8	23.4	23.7	23.4
2023-01-19	01:53:18	23.7	23.5	23.5	23.3
2023-01-19	01:54:18	23.8	23.5	23.7	23.4
2023-01-19	01:55:18	23.7	23.5	23.6	23.5
2023-01-19	01:56:18	23.6	23.5	23.5	23.4
2023-01-19	01:57:18	23.7	23.5	23.6	23.5
2023-01-19	01:58:18	23.6	23.4	23.6	23.4
2023-01-19	01:59:18	23.6	23.4	23.5	23.4
2023-01-19	02:00:18	23.6	23.4	23.4	23.3
2023-01-19	02:01:18	23.5	23.4	23.5	23.2
2023-01-19	02:02:18	23.6	23.4	23.5	23.3
2023-01-19	02:03:18	23.6	23.4	23.5	23.2
2023-01-19	02:04:18	23.5	23.3	23.4	23.3
2023-01-19	02:05:18	23.6	23.3	23.5	23.2
2023-01-19	02:06:18	23.6	23.4	23.5	23.3
2023-01-19	02:07:18	23.6	23.4	23.4	23.2
2023-01-19	02:08:18	23.6	23.3	23.5	23.2
2023-01-19	02:09:18	23.6	23.4	23.4	23.3
2023-01-19	02:10:18	23.6	23.4	23.5	23.3
2023-01-19	02:11:18	23.6	23.4	23.5	23.3
2023-01-19	02:12:18	23.5	23.3	23.5	23.3
2023-01-19	02:13:18	23.6	23.4	23.5	23.2
2023-01-19	02:14:18	23.6	23.4	23.5	23.3
2023-01-19	02:15:18	23.6	23.5	23.6	23.4
2023-01-19	02:16:18	23.7	23.5	23.4	23.3
2023-01-19	02:17:18	23.6	23.4	23.5	23.3
2023-01-19	02:18:18	23.6	23.4	23.5	23.4
2023-01-19	02:19:18	23.6	23.4	23.5	23.3
2023-01-19	02:20:18	23.6	23.4	23.6	23.3
2023-01-19	02:21:18	23.7	23.4	23.6	23.2
2023-01-19	02:22:18	23.6	23.5	23.5	23.3
2023-01-19	02:23:18	23.6	23.5	23.4	23.2
2023-01-19	02:24:18	23.7	23.4	23.6	23.3
2023-01-19	02:25:18	23.6	23.5	23.5	23.3
2023-01-19	02:26:18	23.7	23.5	23.6	23.4
2023-01-19	02:27:18	23.7	23.5	23.5	23.3
2023-01-19	02:28:18	23.7	23.5	23.5	23.3
2023-01-19	02:29:18	23.8	23.6	23.6	23.6
2023-01-19	02:30:18	23.9	23.6	23.7	23.6
2023-01-19	02:31:18	23.8	23.6	23.7	23.5
2023-01-19	02:32:18	23.9	23.7	23.6	23.4
2023-01-19	02:33:18	23.8	23.6	23.6	23.5
2023-01-19	02:34:18	23.8	23.6	23.7	23.6
2023-01-19	02:35:18	23.8	23.6	23.8	23.6
2023-01-19	02:36:18	23.9	23.7	23.7	23.5
2023-01-19	02:37:18	23.8	23.6	23.7	23.6
2023-01-19	02:38:18	23.7	23.6	23.7	23.5
2023-01-19	02:39:18	23.7	23.6	23.6	23.4
2023-01-19	02:40:18	23.8	23.6	23.5	23.5
2023-01-19	02:41:18	23.7	23.5	23.7	23.5
2023-01-19	02:42:18	23.7	23.5	23.6	23.4
2023-01-19	02:43:18	23.7	23.5	23.5	23.4
2023-01-19	02:44:18	23.6	23.5	23.5	23.4
2023-01-19	02:45:18	23.7	23.5	23.5	23.4
2023-01-19	02:46:18	23.7	23.5	23.6	23.4
2023-01-19	02:47:18	23.7	23.5	23.5	23.4
2023-01-19	02:48:18	23.6	23.5	23.5	23.4
2023-01-19	02:49:19	23.7	23.4	23.5	23.3
2023-01-19	02:50:19	23.7	23.5	23.6	23.4
2023-01-19	02:51:19	23.6	23.5	23.5	23.4
2023-01-19	02:52:19	23.6	23.4	23.6	23.4
2023-01-19	02:53:19	23.7	23.5	23.6	23.4
2023-01-19	02:54:19	23.7	23.4	23.5	23.5
2023-01-19	02:55:19	23.6	23.4	23.5	23.3
2023-01-19	02:56:19	23.5	23.4	23.4	23.3
2023-01-19	02:57:19	23.6	23.4	23.6	23.3
2023-01-19	02:58:19	23.6	23.4	23.6	23.3
2023-01-19	02:59:19	23.6	23.4	23.4	23.2
2023-01-19	03:00:19	23.5	23.5	23.5	23.4
2023-01-19	03:01:19	23.6	23.4	23.5	23.2
2023-01-19	03:02:19	23.6	23.3	23.4	23.3
2023-01-19	03:03:19	23.5	23.4	23.4	23.1
2023-01-19	03:04:19	23.4	23.3	23.5	23.3
2023-01-19	03:05:19	23.5	23.3	23.4	23.3
2023-01-19	03:06:19	23.5	23.3	23.4	23.2
2023-01-19	03:07:19	23.4	23.3	23.3	23.2
2023-01-19	03:08:19	23.5	23.2	23.3	23.3
2023-01-19	03:09:19	23.5	23.3	23.3	23.1
2023-01-19	03:10:19	23.5	23.3	23.4	23.1
2023-01-19	03:11:19	23.5	23.3	23.3	23.1
2023-01-19	03:12:19	23.5	23.2	23.3	23.1
2023-01-19	03:13:19	23.5	23.2	23.4	23.1
2023-01-19	03:14:19	23.4	23.3	23.3	23.1
2023-01-19	03:15:19	23.5	23.2	23.3	23.1
2023-01-19	03:16:19	23.4	23.3	23.3	23.2
2023-01-19	03:17:19	23.5	23.3	23.3	23
2023-01-19	03:18:19	23.4	23.2	23.4	23.2
2023-01-19	03:19:19	23.4	23.3	23.2	23.1
2023-01-19	03:20:19	23.4	23.1	23.3	23.1
2023-01-19	03:21:19	23.4	23.3	23.4	23.1
2023-01-19	03:22:19	23.5	23.2	23.3	23.1
2023-01-19	03:23:19	23.4	23.2	23.3	23.1
2023-01-19	03:24:19	23.4	23.3	23.3	23.2
2023-01-19	03:25:19	23.5	23.3	23.3	23.1
2023-01-19	03:26:19	23.5	23.3	23.4	23.2
2023-01-19	03:27:19	23.4	23.3	23.3	23.1
2023-01-19	03:28:19	23.5	23.2	23.4	23.1
2023-01-19	03:29:19	23.5	23.3	23.4	23.1
2023-01-19	03:30:19	23.5	23.3	23.4	23.3
2023-01-19	03:31:19	23.7	23.4	23.5	23.3
2023-01-19	03:32:19	23.7	23.4	23.5	23.4
2023-01-19	03:33:19	23.6	23.4	23.6	23.3
2023-01-19	03:34:19	23.6	23.4	23.5	23.3
2023-01-19	03:35:19	23.7	23.5	23.6	23.3
2023-01-19	03:36:19	23.6	23.5	23.5	23.4
2023-01-19	03:37:19	23.6	23.4	23.5	23.4
2023-01-19	03:38:19	23.6	23.4	23.5	23.3
2023-01-19	03:39:19	23.5	23.4	23.5	23.3
2023-01-19	03:40:19	23.7	23.5	23.5	23.4
2023-01-19	03:41:19	23.6	23.4	23.6	23.2
2023-01-19	03:42:19	23.6	23.4	23.6	23.5
2023-01-19	03:43:19	23.5	23.4	23.5	23.3
2023-01-19	03:44:19	23.4	23.3	23.4	23.3
2023-01-19	03:45:19	23.5	23.3	23.4	23.1
2023-01-19	03:46:19	23.4	23.3	23.4	23.2
2023-01-19	03:47:19	23.5	23.3	23.4	23.1
2023-01-19	03:48:19	23.4	23.3	23.4	23.2
2023-01-19	03:49:19	23.4	23.3	23.4	23.1
2023-01-19	03:50:19	23.4	23.2	23.4	23.2
2023-01-19	03:51:19	23.4	23.2	23.3	23.1
2023-01-19	03:52:19	23.4	23.3	23.4	23.2
2023-01-19	03:53:20	23.4	23.2	23.4	23.2
2023-01-19	03:54:20	23.4	23.2	23.3	23.2
2023-01-19	03:55:20	23.5	23.2	23.4	23.2
2023-01-19	03:56:20	23.4	23.3	23.3	23.2
2023-01-19	03:57:20	23.5	23.3	23.4	23.2
2023-01-19	03:58:20	23.4	23.2	23.3	23.3
2023-01-19	03:59:20	23.3	23.2	23.2	23
2023-01-19	04:00:20	23.4	23.3	23.2	23.2
2023-01-19	04:01:20	23.4	23.3	23.3	23.2
2023-01-19	04:02:20	23.4	23.2	23.3	23.2
2023-01-19	04:03:20	23.3	23.2	23.2	23.1
2023-01-19	04:04:20	23.2	23.1	23.3	23
2023-01-19	04:05:20	23.3	23.1	23.2	23
2023-01-19	04:06:20	23.3	23.1	23.2	22.9
2023-01-19	04:07:20	23.4	23.1	23.3	23.1
2023-01-19	04:08:20	23.3	23.1	23.2	23
2023-01-19	04:09:20	23.3	23.1	23.2	23.1
2023-01-19	04:10:20	23.3	23.1	23.2	23
2023-01-19	04:11:20	23.2	23.1	23.1	22.9
2023-01-19	04:12:20	23.2	23.1	23.2	22.9
2023-01-19	04:13:20	23.3	23.1	23.2	23
2023-01-19	04:14:20	23.3	23.1	23.2	23
2023-01-19	04:15:20	23.3	23.1	23.2	23
2023-01-19	04:16:20	23.3	23	23.1	22.9
2023-01-19	04:17:20	23.3	23.1	23.3	23.1
2023-01-19	04:18:20	23.3	23.1	23.2	23.1
2023-01-19	04:19:20	23.3	23.1	23.2	23
2023-01-19	04:20:20	23.3	23.1	23.2	23.1
2023-01-19	04:21:20	23.3	23.1	23.2	23.1
2023-01-19	04:22:20	23.3	23.2	23.3	23.1
2023-01-19	04:23:20	23.4	23.2	23.3	23.1
2023-01-19	04:24:20	23.4	23.1	23.3	23
2023-01-19	04:25:20	23.2	23.1	23.2	23.1
2023-01-19	04:26:20	23.3	23.2	23.3	23.1
2023-01-19	04:27:20	23.4	23.1	23.2	23.1
2023-01-19	04:28:20	23.4	23.1	23.3	23.1
2023-01-19	04:29:20	23.3	23.1	23.3	23.2
2023-01-19	04:30:20	23.4	23.2	23.3	23.2
2023-01-19	04:31:20	23.4	23.2	23.3	23.1
2023-01-19	04:32:20	23.4	23.1	23.3	23.1
2023-01-19	04:33:20	23.3	23.2	23.3	23.2
2023-01-19	04:34:20	23.4	23.2	23.4	23.2
2023-01-19	04:35:20	23.4	23.2	23.4	23.3
2023-01-19	04:36:20	23.4	23.2	23.3	23.1
2023-01-19	04:37:20	23.5	23.3	23.4	23.3
2023-01-19	04:38:20	23.5	23.4	23.5	23.3
2023-01-19	04:39:20	23.6	23.4	23.5	23.4
2023-01-19	04:40:20	23.5	23.4	23.6	23.4
2023-01-19	04:41:20	23.5	23.3	23.5	23.3
2023-01-19	04:42:20	23.6	23.4	23.5	23.3
2023-01-19	04:43:20	23.5	23.4	23.4	23.2
2023-01-19	04:44:20	23.5	23.4	23.5	23.4
2023-01-19	04:45:20	23.5	23.3	23.6	23.3
2023-01-19	04:46:20	23.4	23.3	23.5	23.3
2023-01-19	04:47:20	23.5	23.3	23.5	23.3
2023-01-19	04:48:20	23.5	23.2	23.4	23.2
2023-01-19	04:49:20	23.5	23.3	23.4	23.2
2023-01-19	04:50:20	23.4	23.1	23.4	23.2
2023-01-19	04:51:20	23.3	23.2	23.3	23.1
2023-01-19	04:52:20	23.4	23.1	23.3	23.2
2023-01-19	04:53:20	23.4	23.2	23.3	23.1
2023-01-19	04:54:20	23.3	23.2	23.3	23.1
2023-01-19	04:55:20	23.4	23.2	23.2	23.2
2023-01-19	04:56:20	23.4	23.1	23.3	23
2023-01-19	04:57:20	23.4	23.2	23.3	23.1
2023-01-19	04:58:20	23.3	23.1	23.3	23.1
2023-01-19	04:59:20	23.3	23.1	23.3	23
2023-01-19	05:00:20	23.3	23.2	23.3	23.1
2023-01-19	05:01:20	23.3	23.1	23.3	23.1
2023-01-19	05:02:20	23.3	23.2	23.3	23.2
2023-01-19	05:03:20	23.4	23.2	23.3	23.2
2023-01-19	05:04:20	23.3	23.2	23.3	23.1
2023-01-19	05:05:20	23.3	23.1	23.2	23.1
2023-01-19	05:06:20	23.3	23.1	23.2	23.1
2023-01-19	05:07:20	23.2	23.1	23.2	23
2023-01-19	05:08:20	23.2	23.1	23.2	23
2023-01-19	05:09:20	23.3	23.1	23.2	23.1
2023-01-19	05:10:20	23.3	23.1	23.2	23
2023-01-19	05:11:20	23.2	23.1	23.1	22.9
2023-01-19	05:12:20	23.3	23	23.2	23.1
2023-01-19	05:13:20	23.2	23	23.1	22.9
2023-01-19	05:14:20	23.2	23	23.1	22.9
2023-01-19	05:15:20	23.1	23	23.1	22.9
2023-01-19	05:16:20	23.2	23.1	23.1	23
2023-01-19	05:17:20	23.2	23	23.1	23
2023-01-19	05:18:20	23.1	23	23.1	22.9
2023-01-19	05:19:20	23.2	23	23.1	23
2023-01-19	05:20:20	23.2	22.9	23.1	22.8
2023-01-19	05:21:20	23.2	22.9	23.1	22.9
2023-01-19	05:22:20	23.1	23	23.1	22.9
2023-01-19	05:23:20	23.1	23	23.1	22.8
2023-01-19	05:24:20	23.1	23	23.1	22.8
2023-01-19	05:25:20	23.1	22.9	23.1	22.9
2023-01-19	05:26:20	23.2	23	23.1	22.9
2023-01-19	05:27:20	23.2	23	23.1	22.9
2023-01-19	05:28:20	23.1	23	23.1	22.9
2023-01-19	05:29:20	23.2	23	23.1	23
2023-01-19	05:30:20	23.2	23	23.1	23
2023-01-19	05:31:20	23.2	23.1	23.1	22.8
2023-01-19	05:32:20	23.1	23.1	23.1	23
2023-01-19	05:33:20	23.1	23	23.1	22.9
2023-01-19	05:34:20	23.2	23	23.2	22.9
2023-01-19	05:35:20	23.1	23	23.2	22.9
2023-01-19	05:36:20	23.2	23	23.2	22.9
2023-01-19	05:37:20	23.2	23	23.2	23
2023-01-19	05:38:20	23.2	23.1	23.2	23
2023-01-19	05:39:20	23.3	23.1	23.2	23
2023-01-19	05:40:20	23.4	23.1	23.3	23
2023-01-19	05:41:20	23.4	23.2	23.4	23.2
2023-01-19	05:42:20	23.4	23.2	23.4	23.2
2023-01-19	05:43:20	23.3	23.2	23.3	23.1
2023-01-19	05:44:20	23.4	23.1	23.3	23.1
2023-01-19	05:45:20	23.4	23.2	23.3	23.1
2023-01-19	05:46:20	23.3	23.1	23.2	23.1
2023-01-19	05:47:20	23.4	23.2	23.3	23.1
2023-01-19	05:48:20	23.4	23.1	23.3	23.1
2023-01-19	05:49:20	23.3	23.1	23.3	23.1
2023-01-19	05:50:20	23.3	23	23.2	23
2023-01-19	05:51:20	23.3	23.1	23.1	23
2023-01-19	05:52:21	23.2	23	23.2	23
2023-01-19	05:53:21	23.3	23.1	23.1	23
2023-01-19	05:54:21	23.3	23.1	23.1	23
2023-01-19	05:55:21	23.2	23.1	23.2	23.1
2023-01-19	05:56:21	23.2	22.9	23.1	22.9
2023-01-19	05:57:21	23.2	23	23.1	22.9
2023-01-19	05:58:21	23.2	23	23.1	22.9
2023-01-19	05:59:21	23.1	23.1	23.1	22.9
2023-01-19	06:00:21	23.1	23.1	23.1	23
2023-01-19	06:01:21	23.1	22.9	23.1	23
2023-01-19	06:02:21	23.2	23	23.1	23
2023-01-19	06:03:21	23	22.9	23	22.8
2023-01-19	06:04:21	23.1	23	23	22.9
2023-01-19	06:05:21	23	22.9	23	22.8
2023-01-19	06:06:21	23	22.8	23	22.8
2023-01-19	06:07:21	23.1	22.9	23	22.8
2023-01-19	06:08:21	23	22.8	23	22.8
2023-01-19	06:09:21	22.9	22.8	23	22.8
2023-01-19	06:10:21	23	22.8	22.9	22.8
2023-01-19	06:11:21	22.9	22.8	22.9	22.6
2023-01-19	06:12:21	22.9	22.7	22.9	22.7
2023-01-19	06:13:21	22.9	22.8	22.9	22.8
2023-01-19	06:14:21	22.9	22.8	22.8	22.7
2023-01-19	06:15:21	22.9	22.8	23	22.7
2023-01-19	06:16:21	23	22.8	22.9	22.8
2023-01-19	06:17:21	23.1	22.9	23	22.7
2023-01-19	06:18:21	22.9	22.8	23	22.8
2023-01-19	06:19:21	23	22.9	23	22.7
2023-01-19	06:20:21	23	22.9	23	22.8
2023-01-19	06:21:21	23	22.9	23	22.8
2023-01-19	06:22:21	23.1	22.9	23	22.8
2023-01-19	06:23:21	23.1	22.9	23	22.9
2023-01-19	06:24:21	23.1	22.8	23	22.8
2023-01-19	06:25:21	23.1	22.9	23	22.8
2023-01-19	06:26:21	23	22.9	23.1	22.9
2023-01-19	06:27:21	23	22.9	23	22.8
2023-01-19	06:28:21	23.1	22.8	23	22.8
2023-01-19	06:29:21	23.2	22.9	23.1	22.9
2023-01-19	06:30:21	23.2	23	23.2	23
2023-01-19	06:31:21	23.2	23.1	23.2	23
2023-01-19	06:32:21	23.2	23.1	23.2	23
2023-01-19	06:33:21	23.3	23	23.2	22.9
2023-01-19	06:34:21	23.2	23	23.2	22.9
2023-01-19	06:35:21	23.2	23.1	23.2	23
2023-01-19	06:36:21	23.3	23	23.2	23.1
2023-01-19	06:37:21	23.2	23	23.2	23
2023-01-19	06:38:21	23.2	23.1	23.2	23
2023-01-19	06:39:21	23.1	23	23.1	22.9
2023-01-19	06:40:21	23.1	22.9	23.1	22.9
2023-01-19	06:41:21	23.1	23	23	22.7
2023-01-19	06:42:21	23.1	23	23.1	23
2023-01-19	06:43:21	23.1	22.9	23	22.9
2023-01-19	06:44:21	23.2	22.9	23.1	22.9
2023-01-19	06:45:21	23	22.9	23	22.9
2023-01-19	06:46:21	23.1	23	23	22.9
2023-01-19	06:47:21	23.2	22.9	23	22.8
2023-01-19	06:48:21	23	23	23	22.7
2023-01-19	06:49:21	23	23	23.1	22.9
2023-01-19	06:50:21	23.1	23	23	22.8
2023-01-19	06:51:21	23.1	23	23	22.8
2023-01-19	06:52:21	23.1	22.8	23	22.8
2023-01-19	06:53:21	23	23	23	22.8
2023-01-19	06:54:21	23	22.8	22.9	22.8
2023-01-19	06:55:21	23	22.9	23	22.8
2023-01-19	06:56:22	23	22.8	23	22.8
2023-01-19	06:57:22	23.1	22.8	22.9	22.7
2023-01-19	06:58:22	22.9	22.8	23	22.7
2023-01-19	06:59:22	23	22.8	22.9	22.8
2023-01-19	07:00:22	23	22.9	22.9	22.8
2023-01-19	07:01:22	23	22.8	22.9	22.6
2023-01-19	07:02:22	22.9	22.7	23	22.8
2023-01-19	07:03:22	23	22.8	23	22.7
2023-01-19	07:04:22	22.9	22.8	22.9	22.8
2023-01-19	07:05:22	22.9	22.8	23	22.8
2023-01-19	07:06:22	23	22.8	23	22.8
2023-01-19	07:07:22	23	22.8	22.9	22.8
2023-01-19	07:08:22	23	22.8	22.9	22.8
2023-01-19	07:09:22	23	22.9	22.9	22.7
2023-01-19	07:10:22	23	22.9	22.8	22.8
2023-01-19	07:11:22	23	22.9	22.9	22.7
2023-01-19	07:12:22	23	22.8	22.9	22.7
2023-01-19	07:13:22	22.9	22.8	22.9	22.7
2023-01-19	07:14:22	23	22.9	22.9	22.8
2023-01-19	07:15:22	23	22.9	22.9	22.8
2023-01-19	07:16:22	23	22.8	23	22.7
2023-01-19	07:17:22	23	22.9	23	22.8
2023-01-19	07:18:22	23.1	22.9	23.2	22.8
2023-01-19	07:19:22	23.1	23	23.1	22.9
2023-01-19	07:20:22	23.2	23.1	23.2	23
2023-01-19	07:21:22	23.2	23.1	23.2	22.9
2023-01-19	07:22:22	23.2	23.1	23.2	23
2023-01-19	07:23:22	23.2	23	23.2	23.1
2023-01-19	07:24:22	23.2	23	23.2	23
2023-01-19	07:25:22	23.2	22.9	23.2	22.9
2023-01-19	07:26:22	23.2	23	23.1	22.9
2023-01-19	07:27:22	23.1	22.9	23.1	22.9
2023-01-19	07:28:22	23	22.9	23	22.8
2023-01-19	07:29:22	23	22.8	23	22.8
2023-01-19	07:30:22	23.1	22.9	22.9	22.8
2023-01-19	07:31:22	23	22.9	23	22.8
2023-01-19	07:32:22	23.1	22.9	23	22.8
2023-01-19	07:33:22	23.1	22.8	23	22.9
2023-01-19	07:34:22	22.9	22.8	23	22.9
2023-01-19	07:35:22	23	22.9	23	22.8
2023-01-19	07:36:22	23.1	22.9	23	22.8
2023-01-19	07:37:22	23.1	22.9	23	22.8
2023-01-19	07:38:22	23	22.8	23	22.8
2023-01-19	07:39:22	23.1	22.9	23	22.9
2023-01-19	07:40:22	23	22.8	23	22.8
2023-01-19	07:41:22	23	22.8	22.9	22.8
2023-01-19	07:42:22	22.9	22.8	23	22.8
2023-01-19	07:43:22	23	22.9	23	22.8
2023-01-19	07:44:22	23	22.9	23	22.7
2023-01-19	07:45:22	22.9	22.9	23	22.8
2023-01-19	07:46:22	23	22.9	23	22.8
2023-01-19	07:47:22	23	22.8	22.9	22.7
2023-01-19	07:48:22	23	22.8	23	22.8
2023-01-19	07:49:22	23	22.8	22.9	22.7
2023-01-19	07:50:22	22.9	22.9	22.9	22.8
2023-01-19	07:51:22	23	22.8	22.9	22.7
2023-01-19	07:52:22	22.9	22.7	22.9	22.7
2023-01-19	07:53:22	22.9	22.8	22.9	22.7
2023-01-19	07:54:22	22.9	22.7	22.9	22.7
2023-01-19	07:55:22	22.9	22.7	22.8	22.6
2023-01-19	07:56:22	22.9	22.8	22.8	22.6
2023-01-19	07:57:23	22.9	22.6	22.8	22.6
2023-01-19	07:58:23	22.8	22.7	22.9	22.6
2023-01-19	07:59:23	22.9	22.7	22.8	22.6
2023-01-19	08:00:23	22.8	22.7	22.8	22.6
2023-01-19	08:01:23	22.9	22.6	22.7	22.6
2023-01-19	08:02:23	22.7	22.6	22.7	22.6
2023-01-19	08:03:23	22.8	22.7	22.8	22.6
2023-01-19	08:04:23	22.8	22.7	22.7	22.6
2023-01-19	08:05:23	22.8	22.6	22.7	22.5
2023-01-19	08:06:23	22.8	22.7	22.8	22.7
2023-01-19	08:07:23	22.9	22.7	22.8	22.6
2023-01-19	08:08:23	23.5	23.5	23.7	23.4
2023-01-19	08:09:23	23.7	23.8	24	23.7
2023-01-19	08:10:23	23.8	23.8	23.9	23.8
2023-01-19	08:11:23	23.8	23.8	24	23.8
