# Supplementary material for: Synergistic Interactions among Vacuum, Solar Heating, and UV Irradiation Enhance the Lethality of Interplanetary Space
Source: Microorganisms. 2024 Sep 29;12(10):1976. doi: 10.3390/microorganisms12101976 (PMC11509831; doi:10.3390/microorganisms12101976)
Supplement: Supplementary file 1 [file microorganisms-12-01976-s001.zip › Table S2_VAC + HEAT_Schuerger.xlsx]

## Sheet: B. atrophaeus 9372
Table S2: Bacillus atrophaeus ATCC 9372 spores exposed to VAC + HEAT (see Fig. 3A in main text).
Start: date: 10-01-2019
End date: 01-14-2020
Legend:
1) Decimal points in cells = missing data.
2) MPN*20 = the Most Probable Number assays multiplied by the dilution factor (i.e., 20x).
3) N = result of the assays after exposure to diverse temperatures and presures.
4) No = T=0 controls prior to the assays.
5) Log10(N/No) are the data plotted in Figure 1 in the text.
6) Values between 0 and 1 in column F were generated by a random number function in a HP-11C hand calculator and represent 'non-detects' of viable spores on coupons.
			Exp #
Temp	Pressure	Time (hrs)	Notebooks	Rep	MPN	N/No	Log10(N/No)	No
25	1013	0	11	1	1480000	0.606143	-0.217425	2.44167e+06
25	1013	0	11	2	2180000	0.892833	-0.0492299	2.44167e+06
25	1013	0	11	3	1240000	0.50785	-0.294265	2.44167e+06
25	1013	0	11	4	3940000	1.61365	0.20781	2.44167e+06
25	1013	0	11	5	3940000	1.61365	0.20781	2.44167e+06
25	1013	0	11	6	1870000	0.76587	-0.115845	2.44167e+06
25	1013	12	7	1	1480000	0.606143	-0.217425	2.44167e+06
25	1013	12	7	2	1480000	0.606143	-0.217425	2.44167e+06
25	1013	12	7	3	.	.	.	.
25	1013	12	7	4	1870000	0.76587	-0.115845	2.44167e+06
25	1013	12	7	5	1180000	0.483276	-0.315804	2.44167e+06
25	1013	12	7	6	576000	0.235904	-0.627264	2.44167e+06
25	1013	24	10	1	1870000	0.76587	-0.115845	2.44167e+06
25	1013	24	10	2	1870000	0.76587	-0.115845	2.44167e+06
25	1013	24	10	3	744000	0.30471	-0.516113	2.44167e+06
25	1013	24	10	4	550000	0.225256	-0.647324	2.44167e+06
25	1013	24	10	5	1870000	0.76587	-0.115845	2.44167e+06
25	1013	24	10	6	3000000	1.22867	0.0894349	2.44167e+06
25	1013	48	9	1	1180000	0.483276	-0.315804	2.44167e+06
25	1013	48	9	2	1580000	0.647099	-0.189029	2.44167e+06
25	1013	48	9	3	1870000	0.76587	-0.115845	2.44167e+06
25	1013	48	9	4	2320000	0.950171	-0.0221984	2.44167e+06
25	1013	48	9	5	2180000	0.892833	-0.0492299	2.44167e+06
25	1013	48	9	6	798000	0.326826	-0.485683	2.44167e+06
25	0.05	0	12	1	986000	0.542553	-0.265558	1.81733e+06
25	0.05	0	12	2	2320000	1.2766	0.106053	1.81733e+06
25	0.05	0	12	3	2660000	1.46368	0.165447	1.81733e+06
25	0.05	0	12	4	798000	0.439105	-0.357432	1.81733e+06
25	0.05	0	12	5	2660000	1.46368	0.165447	1.81733e+06
25	0.05	0	12	6	1480000	0.81438	-0.0891729	1.81733e+06
25	0.05	12	11	1	2320000	1.2766	0.106053	1.81733e+06
25	0.05	12	11	2	1740000	0.957447	-0.0188853	1.81733e+06
25	0.05	12	11	3	1240000	0.682318	-0.166013	1.81733e+06
25	0.05	12	11	4	576000	0.316948	-0.499012	1.81733e+06
25	0.05	12	11	5	1860000	1.02348	0.0100784	1.81733e+06
25	0.05	12	11	6	1480000	0.81438	-0.0891729	1.81733e+06
25	0.05	24	10	1	648000	0.356566	-0.44786	1.81733e+06
25	0.05	24	10	2	498000	0.274028	-0.562205	1.81733e+06
25	0.05	24	10	3	798000	0.439105	-0.357432	1.81733e+06
25	0.05	24	10	4	798000	0.439105	-0.357432	1.81733e+06
25	0.05	24	10	5	596000	0.327953	-0.484188	1.81733e+06
25	0.05	24	10	6	1120000	0.616288	-0.210217	1.81733e+06
25	0.05	48	12	1	1870000	1.02898	0.012407	1.81733e+06
25	0.05	48	12	2	3000000	1.65077	0.217687	1.81733e+06
25	0.05	48	12	3	1870000	1.02898	0.012407	1.81733e+06
25	0.05	48	12	4	1240000	0.682318	-0.166013	1.81733e+06
25	0.05	48	12	5	510000	0.280631	-0.551864	1.81733e+06
25	0.05	48	12	6	1870000	1.02898	0.012407	1.81733e+06
100	1013	0	12	1	986000	0.542553	-0.265558	1.81733e+06
100	1013	0	12	2	2320000	1.2766	0.106053	1.81733e+06
100	1013	0	12	3	2660000	1.46368	0.165447	1.81733e+06
100	1013	0	12	4	798000	0.439105	-0.357432	1.81733e+06
100	1013	0	12	5	2660000	1.46368	0.165447	1.81733e+06
100	1013	0	12	6	1480000	0.81438	-0.0891729	1.81733e+06
100	1013	12	11	1	386000	0.212399	-0.672847	1.81733e+06
100	1013	12	11	2	798000	0.439105	-0.357432	1.81733e+06
100	1013	12	11	3	304000	0.167278	-0.776561	1.81733e+06
100	1013	12	11	4	550000	0.302641	-0.519072	1.81733e+06
100	1013	12	11	5	510000	0.280631	-0.551864	1.81733e+06
100	1013	12	11	6	776000	0.426999	-0.369573	1.81733e+06
100	1013	24	10	1	85000	0.0467718	-1.33002	1.81733e+06
100	1013	24	10	2	59600	0.0327953	-1.48419	1.81733e+06
100	1013	24	10	3	59600	0.0327953	-1.48419	1.81733e+06
100	1013	24	10	4	9860	0.00542553	-2.26556	1.81733e+06
100	1013	24	10	5	5260	0.00289435	-2.53845	1.81733e+06
100	1013	24	10	6	15500	0.00852898	-2.0691	1.81733e+06
100	1013	48	12	1	120	6.60308e-05	-4.18025	1.81733e+06
100	1013	48	12	2	260	0.000143067	-3.84446	1.81733e+06
100	1013	48	12	3	140	7.7036e-05	-4.11331	1.81733e+06
100	1013	48	12	4	840	0.000462216	-3.33516	1.81733e+06
100	1013	48	12	5	240	0.000132062	-3.87922	1.81733e+06
100	1013	48	12	6	640	0.000352164	-3.45325	1.81733e+06
100	0.05	0	11	1	1480000	0.606143	-0.217425	2.44167e+06
100	0.05	0	11	2	2180000	0.892833	-0.0492299	2.44167e+06
100	0.05	0	11	3	1240000	0.50785	-0.294265	2.44167e+06
100	0.05	0	11	4	3940000	1.61365	0.20781	2.44167e+06
100	0.05	0	11	5	3940000	1.61365	0.20781	2.44167e+06
100	0.05	0	11	6	1870000	0.76587	-0.115845	2.44167e+06
100	0.05	12	11	1	22	9.01024e-06	-5.04526	2.44167e+06
100	0.05	12	11	2	0.337	1.3802e-07	-6.86006	2.44167e+06
100	0.05	12	11	3	0.133	5.4471e-08	-7.26383	2.44167e+06
100	0.05	12	11	4	34200	0.0140068	-1.85366	2.44167e+06
100	0.05	12	11	5	14000	0.00573379	-2.24156	2.44167e+06
100	0.05	12	11	6	11800	0.00483276	-2.3158	2.44167e+06
100	0.05	24	10	1	38	1.55631e-05	-4.8079	2.44167e+06
100	0.05	24	10	2	18	7.37201e-06	-5.13241	2.44167e+06
100	0.05	24	10	3	0.283	1.15904e-07	-6.9359	2.44167e+06
100	0.05	24	10	4	202	8.27304e-05	-4.08234	2.44167e+06
100	0.05	24	10	5	38	1.55631e-05	-4.8079	2.44167e+06
100	0.05	24	10	6	0.888	3.63686e-07	-6.43927	2.44167e+06
100	0.05	48	12	1	0.484	1.98225e-07	-6.70284	2.44167e+06
100	0.05	48	12	2	0.061	2.49829e-08	-7.60236	2.44167e+06
100	0.05	48	12	3	0.293	1.2e-07	-6.92082	2.44167e+06
100	0.05	48	12	4	0.71	2.90785e-07	-6.53643	2.44167e+06
100	0.05	48	12	5	0.527	2.15836e-07	-6.66588	2.44167e+06
100	0.05	48	12	6	0.381	1.56041e-07	-6.80676	2.44167e+06

## Sheet: B. pumilus SAFR-032
Table S2: Bacillus pumilus SAFR032 spores exposed to VAC + HEAT (see Fig. 3B in main text).
Start: date: 10-01-2019
End date: 01-14-2020
Legend:
1) Decimal points in cells = missing data.
2) MPN*20 = the Most Probable Number assays multiplied by the dilution factor (i.e., 20x).
3) N = result of the assays after exposure to diverse temperatures and presures.
4) No = T=0 controls prior to the assays.
5) Log10(N/No) are the data plotted in Figure 1 in the text.
6) Values between 0 and 1 in column F were generated by a random number function in a HP-11C hand calculator and represent 'non-detects' of viable spores on coupons.
			Exp #
Temp	Pressure	Time (hrs)	Notebooks	Rep	MPN	N/No	Log10(N/No)	No
25	1013	0	11	1	1580000	0.682997	-0.165581	2.31333e+06
25	1013	0	11	2	3940000	1.70317	0.231258	2.31333e+06
25	1013	0	11	3	3000000	1.29683	0.112883	2.31333e+06
25	1013	0	11	4	1180000	0.510086	-0.292356	2.31333e+06
25	1013	0	11	5	1180000	0.510086	-0.292356	2.31333e+06
25	1013	0	11	6	3000000	1.29683	0.112883	2.31333e+06
25	1013	12	7	1	3000000	1.29683	0.112883	2.31333e+06
25	1013	12	7	2	2180000	0.942363	-0.0257817	2.31333e+06
25	1013	12	7	3	1870000	0.808357	-0.0923966	2.31333e+06
25	1013	12	7	4	1580000	0.682997	-0.165581	2.31333e+06
25	1013	12	7	5	1870000	0.808357	-0.0923966	2.31333e+06
25	1013	12	7	6	1740000	0.752161	-0.123689	2.31333e+06
25	1013	24	10	1	2180000	0.942363	-0.0257817	2.31333e+06
25	1013	24	10	2	1400000	0.605187	-0.21811	2.31333e+06
25	1013	24	10	3	3000000	1.29683	0.112883	2.31333e+06
25	1013	24	10	4	1870000	0.808357	-0.0923966	2.31333e+06
25	1013	24	10	5	3000000	1.29683	0.112883	2.31333e+06
25	1013	24	10	6	986000	0.426225	-0.370361	2.31333e+06
25	1013	48	9	1	3420000	1.47839	0.169788	2.31333e+06
25	1013	48	9	2	1740000	0.752161	-0.123689	2.31333e+06
25	1013	48	9	3	3000000	1.29683	0.112883	2.31333e+06
25	1013	48	9	4	3940000	1.70317	0.231258	2.31333e+06
25	1013	48	9	5	3920000	1.69452	0.229048	2.31333e+06
25	1013	48	9	6	1870000	0.808357	-0.0923966	2.31333e+06
25	0.05	0	12	1	1870000	0.979913	-0.00881263	1.90833e+06
25	0.05	0	12	2	1580000	0.827948	-0.0819971	1.90833e+06
25	0.05	0	12	3	2180000	1.14236	0.0578023	1.90833e+06
25	0.05	0	12	4	2020000	1.05852	0.0246971	1.90833e+06
25	0.05	0	12	5	2320000	1.21572	0.0848337	1.90833e+06
25	0.05	0	12	6	1480000	0.775546	-0.110393	1.90833e+06
25	0.05	12	11	1	1860000	0.974672	-0.0111413	1.90833e+06
25	0.05	12	11	2	1170000	0.6131	-0.212468	1.90833e+06
25	0.05	12	11	3	3420000	1.79214	0.253372	1.90833e+06
25	0.05	12	11	4	2500000	1.31004	0.117286	1.90833e+06
25	0.05	12	11	5	1480000	0.775546	-0.110393	1.90833e+06
25	0.05	12	11	6	3000000	1.57205	0.196467	1.90833e+06
25	0.05	24	10	1	2320000	1.21572	0.0848337	1.90833e+06
25	0.05	24	10	2	1580000	0.827948	-0.0819971	1.90833e+06
25	0.05	24	10	3	9480000	4.96769	0.696154	1.90833e+06
25	0.05	24	10	4	986000	0.516681	-0.286777	1.90833e+06
25	0.05	24	10	5	798000	0.418166	-0.378651	1.90833e+06
25	0.05	24	10	6	3000000	1.57205	0.196467	1.90833e+06
25	0.05	48	12	1	1870000	0.979913	-0.00881263	1.90833e+06
25	0.05	48	12	2	2320000	1.21572	0.0848337	1.90833e+06
25	0.05	48	12	3	1480000	0.775546	-0.110393	1.90833e+06
25	0.05	48	12	4	1480000	0.775546	-0.110393	1.90833e+06
25	0.05	48	12	5	3940000	2.06463	0.314842	1.90833e+06
25	0.05	48	12	6	1870000	0.979913	-0.00881263	1.90833e+06
100	1013	0	12	1	1870000	0.979913	-0.00881263	1.90833e+06
100	1013	0	12	2	1580000	0.827948	-0.0819971	1.90833e+06
100	1013	0	12	3	2180000	1.14236	0.0578023	1.90833e+06
100	1013	0	12	4	2020000	1.05852	0.0246971	1.90833e+06
100	1013	0	12	5	2320000	1.21572	0.0848337	1.90833e+06
100	1013	0	12	6	1480000	0.775546	-0.110393	1.90833e+06
100	1013	12	11	1	332000	0.173974	-0.759516	1.90833e+06
100	1013	12	11	2	246000	0.128908	-0.889719	1.90833e+06
100	1013	12	11	3	30400	0.0159301	-1.79778	1.90833e+06
100	1013	12	11	4	338000	0.177118	-0.751738	1.90833e+06
100	1013	12	11	5	232000	0.121572	-0.915166	1.90833e+06
100	1013	12	11	6	112000	0.05869	-1.23144	1.90833e+06
100	1013	24	10	1	40	2.09607e-05	-4.67859	1.90833e+06
100	1013	24	10	2	0.44	2.30568e-07	-6.6372	1.90833e+06
100	1013	24	10	3	0.62	3.24891e-07	-6.48826	1.90833e+06
100	1013	24	10	4	0.54	2.82969e-07	-6.54826	1.90833e+06
100	1013	24	10	5	0.61	3.19651e-07	-6.49532	1.90833e+06
100	1013	24	10	6	0.11	5.76419e-08	-7.23926	1.90833e+06
100	1013	48	12	1	0.55	2.8821e-07	-6.54029	1.90833e+06
100	1013	48	12	2	0.51	2.67249e-07	-6.57308	1.90833e+06
100	1013	48	12	3	0.18	9.43231e-08	-7.02538	1.90833e+06
100	1013	48	12	4	0.15	7.86026e-08	-7.10456	1.90833e+06
100	1013	48	12	5	0.41	2.14847e-07	-6.66787	1.90833e+06
100	1013	48	12	6	0.52	2.72489e-07	-6.56465	1.90833e+06
100	0.05	0	11	1	1580000	0.682997	-0.165581	2.31333e+06
100	0.05	0	11	2	3940000	1.70317	0.231258	2.31333e+06
100	0.05	0	11	3	3000000	1.29683	0.112883	2.31333e+06
100	0.05	0	11	4	1180000	0.510086	-0.292356	2.31333e+06
100	0.05	0	11	5	1180000	0.510086	-0.292356	2.31333e+06
100	0.05	0	11	6	3000000	1.29683	0.112883	2.31333e+06
100	0.05	12	11	1	0.77	3.32853e-07	-6.47775	2.31333e+06
100	0.05	12	11	2	0.5	2.16138e-07	-6.66527	2.31333e+06
100	0.05	12	11	3	0.81	3.50144e-07	-6.45575	2.31333e+06
100	0.05	12	11	4	0.52	2.24784e-07	-6.64823	2.31333e+06
100	0.05	12	11	5	0.52	2.24784e-07	-6.64823	2.31333e+06
100	0.05	12	11	6	22	9.51009e-06	-5.02182	2.31333e+06
100	0.05	24	10	1	0.67	2.89625e-07	-6.53816	2.31333e+06
100	0.05	24	10	2	0.066	2.85303e-08	-7.54469	2.31333e+06
100	0.05	24	10	3	0.36	1.5562e-07	-6.80794	2.31333e+06
100	0.05	24	10	4	0.16	6.91643e-08	-7.16012	2.31333e+06
100	0.05	24	10	5	0.32	1.38329e-07	-6.85909	2.31333e+06
100	0.05	24	10	6	0.59	2.55043e-07	-6.59339	2.31333e+06
100	0.05	48	12	1	0.42	1.81556e-07	-6.74099	2.31333e+06
100	0.05	48	12	2	0.94	4.0634e-07	-6.39111	2.31333e+06
100	0.05	48	12	3	0.8	3.45821e-07	-6.46115	2.31333e+06
100	0.05	48	12	4	0.25	1.08069e-07	-6.9663	2.31333e+06
100	0.05	48	12	5	0.75	3.24207e-07	-6.48918	2.31333e+06
100	0.05	48	12	6	0.88	3.80403e-07	-6.41976	2.31333e+06
											p

## Sheet: B. subtilis 168
Table S2: Bacillus subtilis 168 spore exposed to VAC + HEAT (see Fig. 3C in main text).
Start: date: 10-01-2019
End date: 01-14-2020
Legend:
1) Decimal points in cells = missing data.
2) MPN*20 = the Most Probable Number assays multiplied by the dilution factor (i.e., 20x).
3) N = result of the assays after exposure to diverse temperatures and presures.
4) No = T=0 controls prior to the assays.
5) Log10(N/No) are the data plotted in Figure 1 in the text.
6) Values between 0 and 1 in column F were generated by a random number function in a HP-11C hand calculator and represent 'non-detects' of viable spores on coupons.
			Exp #
Temp	Pressure	Time (hrs)	Notebooks	Rep	MPN	N/No	Log10(N/No)	No
25	1013	0	11	1	2020000	1.22301	0.087429	1.65167e+06
25	1013	0	11	2	1870000	1.13219	0.0539192	1.65167e+06
25	1013	0	11	3	1480000	0.896065	-0.0476607	1.65167e+06
25	1013	0	11	4	1580000	0.956609	-0.0192653	1.65167e+06
25	1013	0	11	5	1480000	0.896065	-0.0476607	1.65167e+06
25	1013	0	11	6	1480000	0.896065	-0.0476607	1.65167e+06
25	1013	12	7	1	948000	0.573966	-0.241114	1.65167e+06
25	1013	12	7	2	1870000	1.13219	0.0539192	1.65167e+06
25	1013	12	7	3	2600000	1.57417	0.197051	1.65167e+06
25	1013	12	7	4	3000000	1.81635	0.259199	1.65167e+06
25	1013	12	7	5	1640000	0.992936	-0.00307856	1.65167e+06
25	1013	12	7	6	2020000	1.22301	0.087429	1.65167e+06
25	1013	24	10	1	1870000	1.13219	0.0539192	1.65167e+06
25	1013	24	10	2	1870000	1.13219	0.0539192	1.65167e+06
25	1013	24	10	3	2320000	1.40464	0.147566	1.65167e+06
25	1013	24	10	4	1180000	0.71443	-0.14604	1.65167e+06
25	1013	24	10	5	2180000	1.31988	0.120534	1.65167e+06
25	1013	24	10	6	3920000	2.37336	0.375364	1.65167e+06
25	1013	48	9	1	2020000	1.22301	0.087429	1.65167e+06
25	1013	48	9	2	3000000	1.81635	0.259199	1.65167e+06
25	1013	48	9	3	2320000	1.40464	0.147566	1.65167e+06
25	1013	48	9	4	1580000	0.956609	-0.0192653	1.65167e+06
25	1013	48	9	5	2320000	1.40464	0.147566	1.65167e+06
25	1013	48	9	6	1240000	0.750757	-0.124501	1.65167e+06
25	0.05	0	12	1	1480000	0.815727	-0.0884554	1.81433e+06
25	0.05	0	12	2	2500000	1.37792	0.139223	1.81433e+06
25	0.05	0	12	3	1580000	0.870843	-0.06006	1.81433e+06
25	0.05	0	12	4	986000	0.54345	-0.26484	1.81433e+06
25	0.05	0	12	5	2020000	1.11336	0.0466343	1.81433e+06
25	0.05	0	12	6	2320000	1.27871	0.106771	1.81433e+06
25	0.05	12	11	1	1580000	0.870843	-0.06006	1.81433e+06
25	0.05	12	11	2	1580000	0.870843	-0.06006	1.81433e+06
25	0.05	12	11	3	1860000	1.02517	0.0107959	1.81433e+06
25	0.05	12	11	4	986000	0.54345	-0.26484	1.81433e+06
25	0.05	12	11	5	948000	0.522506	-0.281909	1.81433e+06
25	0.05	12	11	6	1870000	1.03068	0.0131245	1.81433e+06
25	0.05	24	10	1	1180000	0.650377	-0.186835	1.81433e+06
25	0.05	24	10	2	658000	0.362668	-0.440491	1.81433e+06
25	0.05	24	10	3	1400000	0.771633	-0.112589	1.81433e+06
25	0.05	24	10	4	1870000	1.03068	0.0131245	1.81433e+06
25	0.05	24	10	5	986000	0.54345	-0.26484	1.81433e+06
25	0.05	24	10	6	386000	0.21275	-0.67213	1.81433e+06
25	0.05	48	12	1	1180000	0.650377	-0.186835	1.81433e+06
25	0.05	48	12	2	550000	0.303142	-0.518354	1.81433e+06
25	0.05	48	12	3	2320000	1.27871	0.106771	1.81433e+06
25	0.05	48	12	4	1240000	0.683447	-0.165295	1.81433e+06
25	0.05	48	12	5	1480000	0.815727	-0.0884554	1.81433e+06
25	0.05	48	12	6	1740000	0.95903	-0.0181678	1.81433e+06
100	1013	0	12	1	1480000	0.815727	-0.0884554	1.81433e+06
100	1013	0	12	2	2500000	1.37792	0.139223	1.81433e+06
100	1013	0	12	3	1580000	0.870843	-0.06006	1.81433e+06
100	1013	0	12	4	986000	0.54345	-0.26484	1.81433e+06
100	1013	0	12	5	2020000	1.11336	0.0466343	1.81433e+06
100	1013	0	12	6	2320000	1.27871	0.106771	1.81433e+06
100	1013	12	11	1	294000	0.162043	-0.79037	1.81433e+06
100	1013	12	11	2	648000	0.357156	-0.447142	1.81433e+06
100	1013	12	11	3	1180000	0.650377	-0.186835	1.81433e+06
100	1013	12	11	4	798000	0.439831	-0.356714	1.81433e+06
100	1013	12	11	5	510000	0.281095	-0.551147	1.81433e+06
100	1013	12	11	6	986000	0.54345	-0.26484	1.81433e+06
100	1013	24	10	1	7980	0.00439831	-2.35671	1.81433e+06
100	1013	24	10	2	18700	0.0103068	-1.98688	1.81433e+06
100	1013	24	10	3	21200	0.0116847	-1.93238	1.81433e+06
100	1013	24	10	4	1720	0.000948007	-3.02319	1.81433e+06
100	1013	24	10	5	220	0.000121257	-3.91629	1.81433e+06
100	1013	24	10	6	0.187	1.03068e-07	-6.98688	1.81433e+06
100	1013	48	12	1	20	1.10233e-05	-4.95769	1.81433e+06
100	1013	48	12	2	0.44	2.42513e-07	-6.61526	1.81433e+06
100	1013	48	12	3	0.43	2.37002e-07	-6.62525	1.81433e+06
100	1013	48	12	4	40	2.20467e-05	-4.65666	1.81433e+06
100	1013	48	12	5	160	8.81867e-05	-4.0546	1.81433e+06
100	1013	48	12	6	20	1.10233e-05	-4.95769	1.81433e+06
100	0.05	0	11	1	2020000	1.22301	0.087429	1.65167e+06
100	0.05	0	11	2	1870000	1.13219	0.0539192	1.65167e+06
100	0.05	0	11	3	1480000	0.896065	-0.0476607	1.65167e+06
100	0.05	0	11	4	1580000	0.956609	-0.0192653	1.65167e+06
100	0.05	0	11	5	1480000	0.896065	-0.0476607	1.65167e+06
100	0.05	0	11	6	1480000	0.896065	-0.0476607	1.65167e+06
100	0.05	12	11	1	64	3.87487e-05	-4.41174	1.65167e+06
100	0.05	12	11	2	60	3.63269e-05	-4.43977	1.65167e+06
100	0.05	12	11	3	64	3.87487e-05	-4.41174	1.65167e+06
100	0.05	12	11	4	386	0.000233703	-3.63134	1.65167e+06
100	0.05	12	11	5	212	0.000128355	-3.89159	1.65167e+06
100	0.05	12	11	6	112	6.78103e-05	-4.1687	1.65167e+06
100	0.05	24	10	1	0.042	2.54289e-08	-7.59467	1.65167e+06
100	0.05	24	10	2	0.12	7.26539e-08	-7.13874	1.65167e+06
100	0.05	24	10	3	0.41	2.48234e-07	-6.60514	1.65167e+06
100	0.05	24	10	4	22	1.33199e-05	-4.8755	1.65167e+06
100	0.05	24	10	5	0.13	7.87084e-08	-7.10398	1.65167e+06
100	0.05	24	10	6	0.68	4.11705e-07	-6.38541	1.65167e+06
100	0.05	48	12	1	0.081	4.90414e-08	-7.30944	1.65167e+06
100	0.05	48	12	2	0.189	1.1443e-07	-6.94146	1.65167e+06
100	0.05	48	12	3	0.27	1.63471e-07	-6.78656	1.65167e+06
100	0.05	48	12	4	0.715	4.32896e-07	-6.36362	1.65167e+06
100	0.05	48	12	5	0.041	2.48234e-08	-7.60514	1.65167e+06
100	0.05	48	12	6	0.175	1.05954e-07	-6.97488	1.65167e+06
