# Supplementary material for: Synergistic Interactions among Vacuum, Solar Heating, and UV Irradiation Enhance the Lethality of Interplanetary Space
Source: Microorganisms. 2024 Sep 29;12(10):1976. doi: 10.3390/microorganisms12101976 (PMC11509831; doi:10.3390/microorganisms12101976)
Supplement: Supplementary file 1 [file microorganisms-12-01976-s001.zip › Table S3_VAC + lowUV_Schuerger.xlsx]

## Sheet: B. atrophaeus 9372
Table S3: Bacillus atrophaeus ATCC 9372 spores exposed to VAC + lowUV (see Fig. 4A in main text).
Start: date: 07-29-2021
End date: 10-04-2021
Legend A:
1) Decimal points in cells = missing data.
2) MPN*20 = the Most Probable Number assays multiplied by the dilution factor (i.e., 20x).
3) N = result of the assays after exposure to diverse temperatures and presures.
4) No = T=0 controls prior to the assays.
5) Log10(N/No) are the data plotted in Figure 1 in the text.
6) Values between 0 and 1 in column F were generated by a random number function in a HP-11C hand calculator and represent 'non-detects' of viable spores on coupons.
			Exp #
Treatment	Pressure (mbar)	Time (min)	Notebooks	Rep	MPN	(N/N0)	Log10(N/No)	T=0 [N0]
Lab	1013	0	5	1	3240000	1.49309	0.174085	2170000	Legend B
Lab	1013	0	5	2	1080000	0.497696	-0.303036	2170000	Lab	Samples that sat on the lab bench during UV treatments, received no-UV, and processed alongside UV-treated samples.
Lab	1013	0	5	3	2180000	1.00461	0.00199676	2170000	No_UV:	Samples placed inside the PAC during UV treatment, but covered with aluminum foil.
Lab	1013	0	5	4	2180000	1.00461	0.00199676	2170000	UV:	Samples exposed to UV treatment inside the PAC system.
Lab	1013	1	9	1	850000	1.04294	0.0182613	815000	T=0 [N0]:	Samples processed immediately after coupons dried and used as the N0.
Lab	1013	1	9	2	1400000	1.71779	0.23497	815000	UV = 0 min	T=0 samples were used
Lab	1013	1	9	3	1180000	1.44785	0.160724	815000	Exp:	Experiment # that aligns with the notebooks.
Lab	1013	1	9	4	692000	0.84908	-0.0710515	815000
Lab	1013	5	5	1	948000	0.436866	-0.359651	2170000
Lab	1013	5	5	2	948000	0.436866	-0.359651	2170000
Lab	1013	5	5	3	1180000	0.543779	-0.264578	2170000
Lab	1013	5	5	4	856000	0.39447	-0.403986	2170000
Lab	1013	10	7	1	1180000	1.39976	0.146054	843000
Lab	1013	10	7	2	948000	1.12456	0.0509808	843000
Lab	1013	10	7	3	506000	0.600237	-0.221677	843000
Lab	1013	10	7	4	1480000	1.75563	0.244434	843000
Lab	1013	30	8	1	648000	0.674298	-0.171148	961000
Lab	1013	30	8	2	1180000	1.22789	0.0891586	961000
Lab	1013	30	8	3	506000	0.526535	-0.278573	961000
Lab	1013	30	8	4	576000	0.599376	-0.222301	961000
NoUV	10^-6	0	1	1	948000	0.954683	-0.0201409	993000
NoUV	10^-6	0	1	2	850000	0.855992	-0.0675303	993000
NoUV	10^-6	0	1	3	1180000	1.18832	0.0749328	993000
NoUV	10^-6	1	2	1	1120000	0.491228	-0.308717	2280000
NoUV	10^-6	1	2	2	1870000	0.820175	-0.0860932	2280000
NoUV	10^-6	1	2	3	1840000	0.807018	-0.093117	2280000
NoUV	10^-6	1	2	4	800000	0.350877	-0.454845	2280000
NoUV	10^-6	5	4	1	634000	0.561062	-0.250989	1130000
NoUV	10^-6	5	4	2	576000	0.509735	-0.292656	1130000
NoUV	10^-6	5	4	3	1080000	0.955752	-0.0196547	1130000
NoUV	10^-6	5	4	4	856000	0.757522	-0.120605	1130000
NoUV	10^-6	10	1	1	1180000	1.18832	0.0749328	993000
NoUV	10^-6	10	1	2	394000	0.396777	-0.401453	993000
NoUV	10^-6	10	1	3	1060000	1.06747	0.0283566	993000
NoUV	10^-6	10	1	4	456000	0.459215	-0.337984	993000
NoUV	10^-6	30	3	1	856000	0.598601	-0.222862	1430000
NoUV	10^-6	30	3	2	526000	0.367832	-0.43435	1430000
NoUV	10^-6	30	3	3	856000	0.598601	-0.222862	1430000
NoUV	10^-6	30	3	4	560000	0.391608	-0.407148	1430000
UV	1013	0	5	1	3240000	1.49309	0.174085	2170000
UV	1013	0	5	2	1080000	0.497696	-0.303036	2170000
UV	1013	0	5	3	2180000	1.00461	0.00199676	2170000
UV	1013	0	5	4	2180000	1.00461	0.00199676	2170000
UV	1013	1	9	1	948000	1.16319	0.0656507	815000
UV	1013	1	9	2	1480000	1.81595	0.259104	815000
UV	1013	1	9	3	428000	0.525153	-0.279714	815000
UV	1013	1	9	4	948000	1.16319	0.0656507	815000
UV	1013	5	5	1	526000	0.242396	-0.615474	2170000
UV	1013	5	5	2	187000	0.0861751	-1.06462	2170000
UV	1013	5	5	3	394000	0.181567	-0.740964	2170000
UV	1013	5	5	4	392000	0.180645	-0.743174	2170000
UV	1013	10	7	1	300000	0.355872	-0.448706	843000
UV	1013	10	7	2	300000	0.355872	-0.448706	843000
UV	1013	10	7	3	342000	0.405694	-0.391801	843000
UV	1013	10	7	4	394000	0.467378	-0.330331	843000
UV	1013	30	8	1	39400	0.040999	-1.38723	961000
UV	1013	30	8	2	11800	0.0122789	-1.91084	961000
UV	1013	30	8	3	52600	0.0547347	-1.26174	961000
UV	1013	30	8	4	39400	0.040999	-1.38723	961000
UV	10^-6	0	1	1	948000	0.954683	-0.0201409	993000
UV	10^-6	0	1	2	850000	0.855992	-0.0675303	993000
UV	10^-6	0	1	3	1180000	1.18832	0.0749328	993000
UV	10^-6	1	2	1	184000	0.0807018	-1.09312	2280000
UV	10^-6	1	2	2	85600	0.0375439	-1.42546	2280000
UV	10^-6	1	2	3	266000	0.116667	-0.933053	2280000
UV	10^-6	1	2	4	218000	0.095614	-1.01948	2280000
UV	10^-6	5	4	1	52600	0.0465487	-1.33209	1130000
UV	10^-6	5	4	2	4560	0.0040354	-2.39411	1130000
UV	10^-6	5	4	3	38000	0.0336283	-1.47329	1130000
UV	10^-6	5	4	4	46000	0.040708	-1.39032	1130000
UV	10^-6	10	1	1	560	0.000563948	-3.24876	993000
UV	10^-6	10	1	2	1870	0.00188318	-2.72511	993000
UV	10^-6	10	1	3	172	0.000173212	-3.76142	993000
UV	10^-6	10	1	4	1580	0.00159114	-2.79829	993000
UV	10^-6	30	3	1	86	6.01399e-05	-4.22084	1430000
UV	10^-6	30	3	2	22	1.53846e-05	-4.81291	1430000
UV	10^-6	30	3	3	90	6.29371e-05	-4.20109	1430000
UV	10^-6	30	3	4	22	1.53846e-05	-4.81291	1430000

## Sheet: B. pumilus SAFR-032
Table S3: Bacillus pumilus SAFR-032 spores exposed to VAC + lowUV (see Fig. 4B in main text).
Start: date: 07-29-2021
End date: 10-04-2021
Legend A:
1) Decimal points in cells = missing data.
2) MPN*20 = the Most Probable Number assays multiplied by the dilution factor (i.e., 20x).
3) N = result of the assays after exposure to diverse temperatures and presures.
4) No = T=0 controls prior to the assays.
5) Log10(N/No) are the data plotted in Figure 1 in the text.
6) Values between 0 and 1 in column F were generated by a random number function in a HP-11C hand calculator and represent 'non-detects' of viable spores on coupons.
			Exp #
Treatment	Pressure (mbar)	Time (min)	Notebooks	Rep	MPN	(N/N0)	Log10(N/No)	T=0 [N0]
Lab	1013	0	5	1	856000	1.38065	0.140082	620000	Legend B
Lab	1013	0	5	2	600000	0.967742	-0.0142404	620000	Lab	Samples that sat on the lab bench during UV treatments, received no-UV, and processed alongside UV-treated samples.
Lab	1013	0	5	3	596000	0.96129	-0.0171454	620000	No_UV:	Samples placed inside the PAC during UV treatment, but covered with aluminum foil.
Lab	1013	0	5	4	428000	0.690323	-0.160948	620000	UV:	Samples exposed to UV treatment inside the PAC system.
Lab	1013	1	9	1	698000	0.926959	-0.0329396	753000	T=0 [N0]:	Samples processed immediately after coupons dried and used as the N0.
Lab	1013	1	9	2	634000	0.841965	-0.0747057	753000	UV = 0 min	T=0 samples were used
Lab	1013	1	9	3	1870000	2.4834	0.395047	753000	Exp:	Experiment # that aligns with the notebooks.
Lab	1013	1	9	4	948000	1.25896	0.100013	753000
Lab	1013	5	5	1	856000	1.38065	0.140082	620000
Lab	1013	5	5	2	394000	0.635484	-0.196895	620000
Lab	1013	5	5	3	1080000	1.74194	0.241032	620000
Lab	1013	5	5	4	1060000	1.70968	0.232914	620000
Lab	1013	10	7	1	596000	0.912711	-0.0396669	653000
Lab	1013	10	7	2	724000	1.10873	0.0448254	653000
Lab	1013	10	7	3	856000	1.31087	0.117561	653000
Lab	1013	10	7	4	1180000	1.80704	0.256969	653000
Lab	1013	30	8	1	856000	0.757522	-0.120605	1130000
Lab	1013	30	8	2	648000	0.573451	-0.241503	1130000
Lab	1013	30	8	3	1060000	0.938053	-0.0277726	1130000
Lab	1013	30	8	4	648000	0.573451	-0.241503	1130000
NoUV	10^-6	0	1	1	2120000	1.55882	0.192797	1360000
NoUV	10^-6	0	1	2	118000	0.0867647	-1.06166	1360000
NoUV	10^-6	0	1	3	772000	0.567647	-0.245922	1360000
NoUV	10^-6	1	2	1	218000	0.187931	-0.726001	1160000
NoUV	10^-6	1	2	2	160000	0.137931	-0.860338	1160000
NoUV	10^-6	1	2	3	526000	0.453448	-0.343472	1160000
NoUV	10^-6	1	2	4	187000	0.161207	-0.792616	1160000
NoUV	10^-6	5	4	1	526000	0.567422	-0.246094	927000
NoUV	10^-6	5	4	2	140000	0.151025	-0.820952	927000
NoUV	10^-6	5	4	3	526000	0.567422	-0.246094	927000
NoUV	10^-6	5	4	4	456000	0.491909	-0.308115	927000
NoUV	10^-6	10	1	1	1180000	0.867647	-0.0616569	1360000
NoUV	10^-6	10	1	2	1400000	1.02941	0.0125891	1360000
NoUV	10^-6	10	1	3	1080000	0.794118	-0.100115	1360000
NoUV	10^-6	10	1	4	1870000	1.375	0.138303	1360000
NoUV	10^-6	30	3	1	1480000	2.01087	0.303384	736000
NoUV	10^-6	30	3	2	948000	1.28804	0.109931	736000
NoUV	10^-6	30	3	3	948000	1.28804	0.109931	736000
NoUV	10^-6	30	3	4	948000	1.28804	0.109931	736000
UV	1013	0	5	1	856000	1.38065	0.140082	620000
UV	1013	0	5	2	600000	0.967742	-0.0142404	620000
UV	1013	0	5	3	596000	0.96129	-0.0171454	620000
UV	1013	0	5	4	428000	0.690323	-0.160948	620000
UV	1013	1	9	1	1400000	1.85923	0.269333	753000
UV	1013	1	9	2	648000	0.860558	-0.06522	753000
UV	1013	1	9	3	1080000	1.43426	0.156629	753000
UV	1013	1	9	4	526000	0.698539	-0.155809	753000
UV	1013	5	5	1	948000	1.52903	0.184417	620000
UV	1013	5	5	2	456000	0.735484	-0.133427	620000
UV	1013	5	5	3	338000	0.545161	-0.263475	620000
UV	1013	5	5	4	232000	0.374194	-0.426904	620000
UV	1013	10	7	1	300000	0.459418	-0.337792	653000
UV	1013	10	7	2	300000	0.459418	-0.337792	653000
UV	1013	10	7	3	342000	0.523737	-0.280887	653000
UV	1013	10	7	4	394000	0.603369	-0.219417	653000
UV	1013	30	8	1	342000	0.302655	-0.519052	1130000
UV	1013	30	8	2	118000	0.104425	-0.981196	1130000
UV	1013	30	8	3	184000	0.162832	-0.788261	1130000
UV	1013	30	8	4	94800	0.0838938	-1.07627	1130000
UV	10^-6	0	1	1	2120000	1.55882	0.192797	1360000
UV	10^-6	0	1	2	1180000	0.867647	-0.0616569	1360000
UV	10^-6	0	1	3	772000	0.567647	-0.245922	1360000
UV	10^-6	1	2	1	266000	0.22931	-0.639576	1160000
UV	10^-6	1	2	2	148000	0.127586	-0.894196	1160000
UV	10^-6	1	2	3	148000	0.127586	-0.894196	1160000
UV	10^-6	1	2	4	300000	0.258621	-0.587337	1160000
UV	10^-6	5	4	1	11800	0.0127292	-1.8952	927000
UV	10^-6	5	4	2	10800	0.0116505	-1.93366	927000
UV	10^-6	5	4	3	24000	0.02589	-1.58687	927000
UV	10^-6	5	4	4	21200	0.0228695	-1.64074	927000
UV	10^-6	10	1	1	3920	0.00288235	-2.54025	1360000
UV	10^-6	10	1	2	22	1.61765e-05	-4.79112	1360000
UV	10^-6	10	1	3	5960	0.00438235	-2.35829	1360000
UV	10^-6	10	1	4	3940	0.00289706	-2.53804	1360000
UV	10^-6	30	3	1	38	5.16304e-05	-4.28709	736000
UV	10^-6	30	3	2	22	2.98913e-05	-4.52446	736000
UV	10^-6	30	3	3	0.3197	4.34375e-07	-6.36214	736000
UV	10^-6	30	3	4	0.0778	1.05707e-07	-6.9759	736000

## Sheet: B subtilis 168
Table S3: Bacillus subtilis 168 spores exposed to VAC + lowUV (see Fig. 4C in main text).
Start: date: 07-29-2021
End date: 10-04-2021
Legend A:
1) Decimal points in cells = missing data.
2) MPN*20 = the Most Probable Number assays multiplied by the dilution factor (i.e., 20x).
3) N = result of the assays after exposure to diverse temperatures and presures.
4) No = T=0 controls prior to the assays.
5) Log10(N/No) are the data plotted in Figure 1 in the text.
6) Values between 0 and 1 in column F were generated by a random number function in a HP-11C hand calculator and represent 'non-detects' of viable spores on coupons.
			Exp #
Treatment	Pressure (mbar)	Time (min)	Notebooks	Rep	MPN	(N/N0)	Log10(N/No)	T=0 [N0]
Lab	1013	0	5	1	1870000	1.42748	0.15457	1310000	Legend B
Lab	1013	0	5	2	1400000	1.0687	0.0288567	1310000	Lab	Samples that sat on the lab bench during UV treatments, received no-UV, and processed alongside UV-treated samples.
Lab	1013	0	5	3	1180000	0.900763	-0.0453893	1310000	No_UV:	Samples placed inside the PAC during UV treatment, but covered with aluminum foil.
Lab	1013	0	5	4	776000	0.592366	-0.22741	1310000	UV:	Samples exposed to UV treatment inside the PAC system.
Lab	1013	1	9	1	1480000	0.732673	-0.13509	2020000	T=0 [N0]:	Samples processed immediately after coupons dried and used as the N0.
Lab	1013	1	9	2	1840000	0.910891	-0.0405335	2020000	UV = 0 min	T=0 samples were used
Lab	1013	1	9	3	948000	0.469307	-0.328543	2020000	Exp:	Experiment # that aligns with the notebooks.
Lab	1013	1	9	4	1080000	0.534653	-0.271928	2020000
Lab	1013	5	5	1	1870000	1.42748	0.15457	1310000
Lab	1013	5	5	2	1840000	1.40458	0.147547	1310000
Lab	1013	5	5	3	1360000	1.03817	0.0162676	1310000
Lab	1013	5	5	4	1400000	1.0687	0.0288567	1310000
Lab	1013	10	7	1	576000	0.578894	-0.237401	995000
Lab	1013	10	7	2	1080000	1.08543	0.0356007	995000
Lab	1013	10	7	3	456000	0.458291	-0.338858	995000
Lab	1013	10	7	4	1120000	1.12563	0.0513949	995000
Lab	1013	30	8	1	1180000	0.951613	-0.0215397	1240000
Lab	1013	30	8	2	948000	0.764516	-0.116613	1240000
Lab	1013	30	8	3	1180000	0.951613	-0.0215397	1240000
Lab	1013	30	8	4	1870000	1.50806	0.17842	1240000
NoUV	10^-6	0	1	1	856000	0.509524	-0.292836	1680000
NoUV	10^-6	0	1	2	1180000	0.702381	-0.153427	1680000
NoUV	10^-6	0	1	3	3000000	1.78571	0.251812	1680000
NoUV	10^-6	1	2	1	1180000	0.682081	-0.166164	1730000
NoUV	10^-6	1	2	2	1080000	0.624277	-0.204622	1730000
NoUV	10^-6	1	2	3	1180000	0.682081	-0.166164	1730000
NoUV	10^-6	1	2	4	1480000	0.855491	-0.0677844	1730000
NoUV	10^-6	5	4	1	856000	0.548718	-0.260651	1560000
NoUV	10^-6	5	4	2	596000	0.382051	-0.417878	1560000
NoUV	10^-6	5	4	3	856000	0.548718	-0.260651	1560000
NoUV	10^-6	5	4	4	948000	0.607692	-0.216316	1560000
NoUV	10^-6	10	1	1	3000000	1.78571	0.251812	1680000
NoUV	10^-6	10	1	2	2180000	1.29762	0.113147	1680000
NoUV	10^-6	10	1	3	1080000	0.642857	-0.191886	1680000
NoUV	10^-6	10	1	4	2320000	1.38095	0.140179	1680000
NoUV	10^-6	30	3	1	856000	0.566887	-0.246503	1510000
NoUV	10^-6	30	3	2	394000	0.260927	-0.583481	1510000
NoUV	10^-6	30	3	3	698000	0.462252	-0.335122	1510000
NoUV	10^-6	30	3	4	456000	0.301987	-0.520012	1510000
UV	1013	0	5	1	1870000	1.42748	0.15457	1310000
UV	1013	0	5	2	1400000	1.0687	0.0288567	1310000
UV	1013	0	5	3	1180000	0.900763	-0.0453893	1310000
UV	1013	0	5	4	776000	0.592366	-0.22741	1310000
UV	1013	1	9	1	1180000	0.584158	-0.233469	2020000
UV	1013	1	9	2	856000	0.423762	-0.372878	2020000
UV	1013	1	9	3	1180000	0.584158	-0.233469	2020000
UV	1013	1	9	4	776000	0.384158	-0.41549	2020000
UV	1013	5	5	1	456000	0.348092	-0.458306	1310000
UV	1013	5	5	2	376000	0.287023	-0.542083	1310000
UV	1013	5	5	3	576000	0.439695	-0.356849	1310000
UV	1013	5	5	4	232000	0.177099	-0.751783	1310000
UV	1013	10	7	1	212000	0.213065	-0.671487	995000
UV	1013	10	7	2	232000	0.233166	-0.632335	995000
UV	1013	10	7	3	300000	0.301508	-0.520702	995000
UV	1013	10	7	4	276000	0.277387	-0.556914	995000
UV	1013	30	8	1	118000	0.0951613	-1.02154	1240000
UV	1013	30	8	2	118000	0.0951613	-1.02154	1240000
UV	1013	30	8	3	9480	0.00764516	-2.11661	1240000
UV	1013	30	8	4	63400	0.051129	-1.29133	1240000
UV	10^-6	0	1	1	856000	0.509524	-0.292836	1680000
UV	10^-6	0	1	2	1180000	0.702381	-0.153427	1680000
UV	10^-6	0	1	3	3000000	1.78571	0.251812	1680000
UV	10^-6	1	2	1	218000	0.126012	-0.89959	1730000
UV	10^-6	1	2	2	160000	0.0924855	-1.03393	1730000
UV	10^-6	1	2	3	526000	0.304046	-0.51706	1730000
UV	10^-6	1	2	4	187000	0.108092	-0.966204	1730000
UV	10^-6	5	4	1	44600	0.0285897	-1.54379	1560000
UV	10^-6	5	4	2	18400	0.0117949	-1.92831	1560000
UV	10^-6	5	4	3	94800	0.0607692	-1.21632	1560000
UV	10^-6	5	4	4	50600	0.0324359	-1.48897	1560000
UV	10^-6	10	1	1	18700	0.011131	-1.95347	1680000
UV	10^-6	10	1	2	108000	0.0642857	-1.19189	1680000
UV	10^-6	10	1	3	1870	0.0011131	-2.95347	1680000
UV	10^-6	10	1	4	6920	0.00411905	-2.3852	1680000
UV	10^-6	30	3	1	156	0.000103311	-3.98585	1510000
UV	10^-6	30	3	2	156	0.000103311	-3.98585	1510000
UV	10^-6	30	3	3	798	0.000528477	-3.27697	1510000
UV	10^-6	30	3	4	0.7548	4.99868e-07	-6.30115	1510000
