# Supplementary material for: Synergistic Interactions among Vacuum, Solar Heating, and UV Irradiation Enhance the Lethality of Interplanetary Space
Source: Microorganisms. 2024 Sep 29;12(10):1976. doi: 10.3390/microorganisms12101976 (PMC11509831; doi:10.3390/microorganisms12101976)
Supplement: Supplementary file 1 [file microorganisms-12-01976-s001.zip › Table S4_VAC + high UV_Schuerger.xlsx]

## Sheet: B. atrophaeus 9372
Table S4: Bacillus atrophaeus ATCC 9372 spores exposed to VAC + highUV (see Fig. 5A in main text).
Start: date: 11-10-21
End date: 02-28-2022
Legend A:
1) Decimal points in cells = missing data.
2) MPN*20 = the Most Probable Number assays multiplied by the dilution factor (i.e., 20x).
3) N = result of the assays after exposure to diverse temperatures and presures.
4) No = T=0 controls prior to the assays.
5) Log10(N/No) are the data plotted in Figure 1 in the text.
6) Values between 0 and 1 in column F were generated by a random number function in a HP-11C hand calculator and represent 'non-detects' of viable spores on coupons.
7) nd = non-detects for coupons in column F. When all replicates in a given treatment were non-detects, that treatment was deleted from the anaysis.
			Exp #
Treatment	Pressure (mbar)	Time (min)	Notebooks	Rep	MPN	(N/N0)	Log10(N/No)	T=0 [N0]
Lab	1013	0	13	1	634000	1.09499	0.0394107	579000	Legend B
Lab	1013	0	13	2	526000	0.908463	-0.0416928	579000	Lab	Samples that sat on the lab bench during UV treatments, received no-UV, and processed alongside UV-treated samples.
Lab	1013	0	13	3	576000	0.994819	-0.00225608	579000	No_UV:	Samples placed inside the PAC during UV treatment, but covered with aluminum foil.
Lab	1013	1	15	1	550000	0.971731	-0.0124537	566000	UV:	Samples exposed to UV treatment inside the PAC system.
Lab	1013	1	15	2	324000	0.572438	-0.242271	566000	T=0 [N0]:	Samples processed immediately after coupons dried and used as the N0.
Lab	1013	1	15	3	856000	1.51237	0.179657	566000	UV = 0 min	T=0 samples were used
Lab	1013	1	15	4	456000	0.805654	-0.0938516	566000	Exp:	Experiment # that aligns with the notebooks.
Lab	1013	5	16	1	342000	0.512744	-0.2901	667000
Lab	1013	5	16	2	634000	0.950525	-0.0220366	667000
Lab	1013	5	16	3	596000	0.893553	-0.0488796	667000
Lab	1013	5	16	4	698000	1.04648	0.0197296	667000
Lab	1013	10	17	1	648000	0.700541	-0.154567	925000
Lab	1013	10	17	2	948000	1.02486	0.0106666	925000
Lab	1013	10	17	3	596000	0.644324	-0.190895	925000
Lab	1013	10	17	4	442000	0.477838	-0.320719	925000
Lab	1013	30	13	1	232000	0.400691	-0.397191	579000
Lab	1013	30	13	2	948000	1.63731	0.21413	579000
Lab	1013	30	13	3	442000	0.763385	-0.117256	579000
Lab	1013	30	13	4	526000	0.908463	-0.0416928	579000
NoUV	10^-6	0	10	1	692000	1.40365	0.147259	493000
NoUV	10^-6	0	10	2	392000	0.795132	-0.0995609	493000
NoUV	10^-6	0	10	3	394000	0.799189	-0.0973507	493000
NoUV	10^-6	1	12	1	394000	0.441209	-0.355355	893000
NoUV	10^-6	1	12	2	392000	0.43897	-0.357565	893000
NoUV	10^-6	1	12	3	342000	0.382979	-0.416825	893000
NoUV	10^-6	1	12	4	300000	0.335946	-0.47373	893000
NoUV	10^-6	5	11	1	456000	0.575758	-0.23976	792000
NoUV	10^-6	5	11	2	506000	0.638889	-0.194575	792000
NoUV	10^-6	5	11	3	394000	0.497475	-0.303229	792000
NoUV	10^-6	5	11	4	506000	0.638889	-0.194575	792000
NoUV	10^-6	10	14	1	856000	0.87885	-0.0560852	974000
NoUV	10^-6	10	14	2	912000	0.936345	-0.0285641	974000
NoUV	10^-6	10	14	3	634000	0.650924	-0.18647	974000
NoUV	10^-6	10	14	4	948000	0.973306	-0.0117506	974000
NoUV	10^-6	30	10	1	526000	1.06694	0.0281388	493000
NoUV	10^-6	30	10	2	264000	0.535497	-0.271243	493000
NoUV	10^-6	30	10	3	394000	0.799189	-0.0973507	493000
NoUV	10^-6	30	10	4	456000	0.924949	-0.0338821	493000
UV	1013	0	13	1	634000	1.09499	0.0394107	579000
UV	1013	0	13	2	526000	0.908463	-0.0416928	579000
UV	1013	0	13	3	576000	0.994819	-0.00225608	579000
UV	1013	1	15	1	63400	0.112014	-0.950727	566000
UV	1013	1	15	2	55000	0.0971731	-1.01245	566000
UV	1013	1	15	3	30000	0.0530035	-1.2757	566000
UV	1013	1	15	4	18700	0.0330389	-1.48097	566000
UV	1013	5	16	1	220	0.000329835	-3.4817	667000
UV	1013	5	16	2	860	0.00128936	-2.88963	667000
UV	1013	5	16	3	380	0.000569715	-3.24434	667000
UV	1013	5	16	4	380	0.000569715	-3.24434	667000
UV	1013	10	17	1	1360	0.00147027	-2.8326	925000
UV	1013	10	17	2	2180	0.00235676	-2.62769	925000
UV	1013	10	17	3	1360	0.00147027	-2.8326	925000
UV	1013	10	17	4	386	0.000417297	-3.37955	925000
UV	1013	30	13	1	nd
UV	1013	30	13	2	nd
UV	1013	30	13	3	nd
UV	1013	30	13	4	nd
UV	10^-6	0	10	1	692000	1.40365	0.147259	493000
UV	10^-6	0	10	2	392000	0.795132	-0.0995609	493000
UV	10^-6	0	10	3	394000	0.799189	-0.0973507	493000
UV	10^-6	1	12	1	220	0.000246361	-3.60843	893000
UV	10^-6	1	12	2	0.408	4.56887e-07	-6.34019	893000
UV	10^-6	1	12	3	400	0.000447928	-3.34879	893000
UV	10^-6	1	12	4	220	0.000246361	-3.60843	893000
UV	10^-6	5	11	1	nd
UV	10^-6	5	11	2	nd
UV	10^-6	5	11	3	nd
UV	10^-6	5	11	4	nd
UV	10^-6	10	14	1	600	0.000616016	-3.21041	974000
UV	10^-6	10	14	2	280	0.000287474	-3.5414	974000
UV	10^-6	10	14	3	40	4.10678e-05	-4.3865	974000
UV	10^-6	10	14	4	40	4.10678e-05	-4.3865	974000
UV	10^-6	30	10	1	nd
UV	10^-6	30	10	2	nd
UV	10^-6	30	10	3	nd
UV	10^-6	30	10	4	nd

## Sheet: B. pumilus SAFR-032
Table S4: Bacillus pumilus SAFR-032 spores exposed to VAC + highUV (see Fig. 5B in mian text).
Start: date: 11-10-21
End date: 02-28-2022
Legend A:
1) Decimal points in cells = missing data.
2) MPN*20 = the Most Probable Number assays multiplied by the dilution factor (i.e., 20x).
3) N = result of the assays after exposure to diverse temperatures and presures.
4) No = T=0 controls prior to the assays.
5) Log10(N/No) are the data plotted in Figure 1 in the text.
6) Values between 0 and 1 in column F were generated by a random number function in a HP-11C hand calculator and represent 'non-detects' of viable spores on coupons.
			Exp #
Treatment	Pressure (mbar)	Time (min)	Notebooks	Rep	MPN	(N/N0)	Log10(N/No)	T=0 [N0]
Lab	1013	0	13	1	698000	0.806936	-0.0931607	865000	Legend B
Lab	1013	0	13	2	948000	1.09595	0.0397922	865000	Lab	Samples that sat on the lab bench during UV treatments, received no-UV, and processed alongside UV-treated samples.
Lab	1013	0	13	3	948000	1.09595	0.0397922	865000	No_UV:	Samples placed inside the PAC during UV treatment, but covered with aluminum foil.
Lab	1013	1	15	1	506000	0.649551	-0.187387	779000	UV:	Samples exposed to UV treatment inside the PAC system.
Lab	1013	1	15	2	1080000	1.38639	0.141886	779000	T=0 [N0]:	Samples processed immediately after coupons dried and used as the N0.
Lab	1013	1	15	3	850000	1.09114	0.0378815	779000	UV = 0 min	T=0 samples were used
Lab	1013	1	15	4	394000	0.505777	-0.296041	779000	Exp:	Experiment # that aligns with the notebooks.
Lab	1013	5	16	1	1080000	1.1465	0.0593729	942000
Lab	1013	5	16	2	1080000	1.1465	0.0593729	942000
Lab	1013	5	16	3	856000	0.908705	-0.0415771	942000
Lab	1013	5	16	4	596000	0.632696	-0.198805	942000
Lab	1013	10	17	1	1180000	0.813793	-0.089486	1450000
Lab	1013	10	17	2	1180000	0.813793	-0.089486	1450000
Lab	1013	10	17	3	1400000	0.965517	-0.01524	1450000
Lab	1013	10	17	4	1840000	1.26897	0.10345	1450000
Lab	1013	30	13	1	948000	1.09595	0.0397922	865000
Lab	1013	30	13	2	596000	0.689017	-0.16177	865000
Lab	1013	30	13	3	1400000	1.6185	0.209112	865000
Lab	1013	30	13	4	1870000	2.16185	0.334825	865000
NoUV	10^-6	0	10	1	1180000	6.07188	0.783323	1280000
NoUV	10^-6	0	10	2	1180000	6.07188	0.783323	1280000
NoUV	10^-6	0	10	3	1480000	6.17026	0.790304	1280000
NoUV	10^-6	1	12	1	948000	0.640541	-0.193453	1480000
NoUV	10^-6	1	12	2	1080000	0.72973	-0.136838	1480000
NoUV	10^-6	1	12	3	1720000	1.16216	0.0652667	1480000
NoUV	10^-6	1	12	4	1480000	1	0	1480000
NoUV	10^-6	5	11	1	596000	0.389542	-0.409445	1530000
NoUV	10^-6	5	11	2	948000	0.619608	-0.207883	1530000
NoUV	10^-6	5	11	3	776000	0.50719	-0.29483	1530000
NoUV	10^-6	5	11	4	1050000	0.686275	-0.163502	1530000
NoUV	10^-6	10	14	1	948000	0.67234	-0.172411	1410000
NoUV	10^-6	10	14	2	1840000	1.30496	0.115599	1410000
NoUV	10^-6	10	14	3	1080000	0.765957	-0.115795	1410000
NoUV	10^-6	10	14	4	1100000	0.780142	-0.107826	1410000
NoUV	10^-6	30	10	1	550000	0.429688	-0.366847	1280000
NoUV	10^-6	30	10	2	1400000	1.09375	0.0389181	1280000
NoUV	10^-6	30	10	3	682000	0.532813	-0.273426	1280000
NoUV	10^-6	30	10	4	634000	0.495312	-0.305121	1280000
UV	1013	0	13	1	698000	0.806936	-0.0931607	865000
UV	1013	0	13	2	948000	1.09595	0.0397922	865000
UV	1013	0	13	3	948000	1.09595	0.0397922	865000
UV	1013	1	15	1	948000	1.21694	0.0852709	779000
UV	1013	1	15	2	1080000	1.38639	0.141886	779000
UV	1013	1	15	3	1870000	2.40051	0.380304	779000
UV	1013	1	15	4	506000	0.649551	-0.187387	779000
UV	1013	5	16	1	394000	0.418259	-0.378555	942000
UV	1013	5	16	2	506000	0.537155	-0.2699	942000
UV	1013	5	16	3	526000	0.558386	-0.253065	942000
UV	1013	5	16	4	232000	0.246285	-0.608563	942000
UV	1013	10	17	1	306000	0.211034	-0.675647	1450000
UV	1013	10	17	2	187000	0.128966	-0.889526	1450000
UV	1013	10	17	3	187000	0.128966	-0.889526	1450000
UV	1013	10	17	4	300000	0.206897	-0.684247	1450000
UV	1013	30	13	1	112	0.00012948	-3.8878	865000
UV	1013	30	13	2	38	4.39306e-05	-4.35723	865000
UV	1013	30	13	3	40	4.62428e-05	-4.33496	865000
UV	1013	30	13	4	18	2.08092e-05	-4.68174	865000
UV	10^-6	0	10	1	1180000	6.07188	0.783323	1280000
UV	10^-6	0	10	2	1180000	6.07188	0.783323	1280000
UV	10^-6	0	10	3	1480000	6.17026	0.790304	1280000
UV	10^-6	1	12	1	23200	0.0156757	-1.80477	1480000
UV	10^-6	1	12	2	18700	0.0126351	-1.89842	1480000
UV	10^-6	1	12	3	85600	0.0578378	-1.23779	1480000
UV	10^-6	1	12	4	11800	0.00797297	-2.09838	1480000
UV	10^-6	5	11	1	50	3.26797e-05	-4.48572	1530000
UV	10^-6	5	11	2	0.243	1.58824e-07	-6.79909	1530000
UV	10^-6	5	11	3	0.185	1.20915e-07	-6.91752	1530000
UV	10^-6	5	11	4	0.236	1.54248e-07	-6.81178	1530000
UV	10^-6	10	14	1	40	2.83688e-05	-4.54716	1410000
UV	10^-6	10	14	2	0.401	2.84397e-07	-6.54607	1410000
UV	10^-6	10	14	3	0.86	6.09929e-07	-6.21472	1410000
UV	10^-6	10	14	4	0.048	3.40426e-08	-7.46798	1410000
UV	10^-6	30	10	1	0.0088	6.875e-09	-8.16273	1280000
UV	10^-6	30	10	2	0.752	5.875e-07	-6.23099	1280000
UV	10^-6	30	10	3	0.165	1.28906e-07	-6.88973	1280000
UV	10^-6	30	10	4	10	7.8125e-06	-5.10721	1280000

## Sheet: B. subtilis 168
Table S4: Bacillus subtilis 168 spores exposed to VAC + highUV (see Fig. 5C in main text).
Start: date: 11-10-21
End date: 02-28-2022
Legend A:
1) Decimal points in cells = missing data.
2) MPN*20 = the Most Probable Number assays multiplied by the dilution factor (i.e., 20x).
3) N = result of the assays after exposure to diverse temperatures and presures.
4) No = T=0 controls prior to the assays.
5) Log10(N/No) are the data plotted in Figure 1 in the text.
6) Values between 0 and 1 in column F were generated by a random number function in a HP-11C hand calculator and represent 'non-detects' of viable spores on coupons.
			Exp #
Treatment	Pressure (mbar)	Time (min)	Notebooks	Rep	MPN	(N/N0)	Log10(N/No)	T=0 [N0]
Lab	1013	0	13	1	1080000	0.675	-0.170696	1600000	Legend B
Lab	1013	0	13	2	1840000	1.15	0.0606978	1600000	Lab	Samples that sat on the lab bench during UV treatments, received no-UV, and processed alongside UV-treated samples.
Lab	1013	0	13	3	1870000	1.16875	0.0677216	1600000	No_UV:	Samples placed inside the PAC during UV treatment, but covered with aluminum foil.
Lab	1013	1	15	1	1180000	0.670455	-0.173631	1760000	UV:	Samples exposed to UV treatment inside the PAC system.
Lab	1013	1	15	2	1840000	1.04545	0.0193052	1760000	T=0 [N0]:	Samples processed immediately after coupons dried and used as the N0.
Lab	1013	1	15	3	2400000	1.36364	0.134699	1760000	UV = 0 min	T=0 samples were used
Lab	1013	1	15	4	1870000	1.0625	0.0263289	1760000	Exp:	Experiment # that aligns with the notebooks.
Lab	1013	5	16	1	1360000	0.790698	-0.10199	1720000
Lab	1013	5	16	2	1870000	1.08721	0.0363132	1720000
Lab	1013	5	16	3	3000000	1.74419	0.241593	1720000
Lab	1013	5	16	4	856000	0.497674	-0.303055	1720000
Lab	1013	10	17	1	1080000	0.507042	-0.294956	2130000
Lab	1013	10	17	2	2120000	0.995305	-0.00204374	2130000
Lab	1013	10	17	3	2400000	1.12676	0.0518316	2130000
Lab	1013	10	17	4	1870000	0.877934	-0.056538	2130000
Lab	1013	30	13	1	1120000	0.7	-0.154902	1600000
Lab	1013	30	13	2	856000	0.535	-0.271646	1600000
Lab	1013	30	13	3	1400000	0.875	-0.0579919	1600000
Lab	1013	30	13	4	856000	0.535	-0.271646	1600000
NoUV	10^-6	0	10	1	1480000	1.12121	0.0496878	1320000
NoUV	10^-6	0	10	2	1840000	1.39394	0.144244	1320000
NoUV	10^-6	0	10	3	634000	0.480303	-0.318485	1320000
NoUV	10^-6	1	12	1	3000000	1.48515	0.17177	2020000
NoUV	10^-6	1	12	2	1080000	0.534653	-0.271928	2020000
NoUV	10^-6	1	12	3	1870000	0.925743	-0.0335098	2020000
NoUV	10^-6	1	12	4	1720000	0.851485	-0.0698229	2020000
NoUV	10^-6	5	11	1	1080000	0.534653	-0.271928	2020000
NoUV	10^-6	5	11	2	1180000	0.584158	-0.233469	2020000
NoUV	10^-6	5	11	3	2320000	1.14851	0.0601366	2020000
NoUV	10^-6	5	11	4	1480000	0.732673	-0.13509	2020000
NoUV	10^-6	10	14	1	1870000	1.14724	0.059654	1630000
NoUV	10^-6	10	14	2	2180000	1.33742	0.126269	1630000
NoUV	10^-6	10	14	3	1480000	0.907975	-0.0419259	1630000
NoUV	10^-6	10	14	4	1870000	1.14724	0.059654	1630000
NoUV	10^-6	30	10	1	2320000	1.75758	0.244914	1320000
NoUV	10^-6	30	10	2	698000	0.528788	-0.276719	1320000
NoUV	10^-6	30	10	3	1180000	0.893939	-0.0486919	1320000
NoUV	10^-6	30	10	4	1400000	1.06061	0.0255541	1320000
UV	1013	0	13	1	1080000	0.675	-0.170696	1600000
UV	1013	0	13	2	1840000	1.15	0.0606978	1600000
UV	1013	0	13	3	1870000	1.16875	0.0677216	1600000
UV	1013	1	15	1	648000	0.368182	-0.433938	1760000
UV	1013	1	15	2	506000	0.2875	-0.541362	1760000
UV	1013	1	15	3	634000	0.360227	-0.443423	1760000
UV	1013	1	15	4	1180000	0.670455	-0.173631	1760000
UV	1013	5	16	1	187000	0.108721	-0.963687	1720000
UV	1013	5	16	2	187000	0.108721	-0.963687	1720000
UV	1013	5	16	3	128000	0.0744186	-1.12832	1720000
UV	1013	5	16	4	240000	0.139535	-0.855317	1720000
UV	1013	10	17	1	140000	0.0657277	-1.18225	2130000
UV	1013	10	17	2	94800	0.044507	-1.35157	2130000
UV	1013	10	17	3	94800	0.044507	-1.35157	2130000
UV	1013	10	17	4	300000	0.140845	-0.851258	2130000
UV	1013	30	13	1	20	1.25e-05	-4.90309	1600000
UV	1013	30	13	2	60	3.75e-05	-4.42597	1600000
UV	1013	30	13	3	0.367	2.29375e-07	-6.63945	1600000
UV	1013	30	13	4	20	1.25e-05	-4.90309	1600000
UV	10^-6	0	10	1	1480000	1.12121	0.0496878	1320000
UV	10^-6	0	10	2	1840000	1.39394	0.144244	1320000
UV	10^-6	0	10	3	634000	0.480303	-0.318485	1320000
UV	10^-6	1	12	1	21800	0.0107921	-1.96689	2020000
UV	10^-6	1	12	2	34200	0.0169307	-1.77133	2020000
UV	10^-6	1	12	3	50600	0.0250495	-1.6012	2020000
UV	10^-6	1	12	4	45600	0.0225743	-1.64639	2020000
UV	10^-6	5	11	1	10	4.9505e-06	-5.30535	2020000
UV	10^-6	5	11	2	500	0.000247525	-3.60638	2020000
UV	10^-6	5	11	3	60	2.9703e-05	-4.5272	2020000
UV	10^-6	5	11	4	70	3.46535e-05	-4.46025	2020000
UV	10^-6	10	14	1	360	0.000220859	-3.65589	1630000
UV	10^-6	10	14	2	40	2.45399e-05	-4.61013	1630000
UV	10^-6	10	14	3	80	4.90798e-05	-4.3091	1630000
UV	10^-6	10	14	4	20	1.22699e-05	-4.91116	1630000
UV	10^-6	30	10	1	30	2.27273e-05	-4.64345	1320000
UV	10^-6	30	10	2	0.631	4.7803e-07	-6.32054	1320000
UV	10^-6	30	10	3	0.172	1.30303e-07	-6.88505	1320000
UV	10^-6	30	10	4	0.024	1.81818e-08	-7.74036	1320000
