# Supplementary material for: Synergistic Interactions among Vacuum, Solar Heating, and UV Irradiation Enhance the Lethality of Interplanetary Space
Source: Microorganisms. 2024 Sep 29;12(10):1976. doi: 10.3390/microorganisms12101976 (PMC11509831; doi:10.3390/microorganisms12101976)
Supplement: Supplementary file 1 [file microorganisms-12-01976-s001.zip › Table S5_HEAT+VAC+UV_Schuerger.xlsx]

## Sheet: Sheet1
Table S5: Synergism for VAC + HEAT + UV inteactions (Fig. 7 in main text).
Start: 08-01-2022
End: 01-18-2023
Legend
1) n = 9 for all treatments.
2) N/No = used the appropriate No given in column K (color coordinated).
3) Average No data were collected for clusters of PAC exps (indicated by Exp #).
4) Color coding in columns G, H & K for rows 16 to 24 indicate how the N/No values were calculated.
5) Log10 (N/No) is a striaght-forward Log10 transformation of the No/No data in column I.
6) Standard errors of the means were used for plotting.
7) All data were used for SAS programs and SigmaPlot graphs in Fig. 7 in the main text.
8) Detection limit (*) is 10 spores per coupon.
9) Values between 0 and 1 in column G were generated by a random number function in a HP-11C hand calculator and represent 'non-detects' of viable spores on coupons.
						Coupon	T=0
Bacterium	VAC	HEAT	UV	Exp #	Rep	MPN*	No	N/No	log10(N/No)	Average No	Average	stderr
168	N	N	N	18	1	1480000	1170000	0.856151	-0.0674495	1.72867e+06	-0.0818464	0.0963604
168	N	N	N	18	2	526000	3420000	0.304281	-0.516726
168	N	N	N	18	3	456000	596000	0.263787	-0.578746
168	N	N	N	20	4	2180000	986000	1.51881	0.181504	1.43533e+06
168	N	N	N	20	5	2660000	1740000	1.85323	0.267929
168	N	N	N	20	6	1580000	1580000	1.10079	0.0417043
168	N	N	N	21	7	1180000	798000	1.15085	0.0610169	1.02533e+06
168	N	N	N	21	8	986000	798000	0.961638	-0.0169882
168	N	N	N	21	9	798000	1480000	0.778283	-0.108862
168	Y	N	N	20A	1	1170000	1170000	0.676822	-0.169525	1.72867e+06	-0.187151	0.062833
168	Y	N	N	20A	2	506000	3420000	0.292711	-0.533561
168	Y	N	N	20A	3	798000	596000	0.461627	-0.335708
168	Y	N	N	20F	4	948000	986000	0.660474	-0.180144	1.43533e+06
168	Y	N	N	20F	5	798000	1740000	0.555968	-0.25495
168	Y	N	N	20F	6	1180000	1580000	0.822109	-0.0850708
168	Y	N	N	21A	7	580000	798000	0.56567	-0.247437	1.02533e+06
168	Y	N	N	21A	8	1180000	798000	1.15085	0.0610169
168	Y	N	N	21A	9	1180000	1480000	1.15085	0.0610169
168	Y	Y	N	21B	1	294	798000	0.000286736	-3.54252	1.02533e+06	-2.17354	0.345856
168	Y	Y	N	21B	2	394000	798000	0.384265	-0.415369
168	Y	Y	N	21B	3	44600	1480000	0.043498	-1.36153
168	Y	Y	N	22A	4	3060	1870000	0.00151736	-2.81891	2.01667e+06
168	Y	Y	N	22A	5	28200	3000000	0.0139835	-1.85439
168	Y	Y	N	22A	6	18700	1180000	0.00927273	-2.03279
168	Y	Y	N	22B	7	1700	1870000	0.000842975	-3.07419	2.01667e+06
168	Y	Y	N	22B	8	94800	3000000	0.0470083	-1.32783
168	Y	Y	N	22B	9	1480	1180000	0.000733884	-3.13437
168	Y	N	Y	18F	1	446	1170000	0.000258002	-3.58838	1.72867e+06	-3.43825	0.269441
168	Y	N	Y	18F	2	38	3420000	2.19823e-05	-4.65793
168	Y	N	Y	18F	3	506	596000	0.000292711	-3.53356
168	Y	N	Y	20C	4	112	986000	7.80307e-05	-4.10773	1.43533e+06
168	Y	N	Y	20C	5	658	1740000	0.00045843	-3.33873
168	Y	N	Y	20C	6	798	1580000	0.000555968	-3.25495
168	Y	N	Y	21C	7	400	798000	0.000390117	-3.40881	1.02533e+06
168	Y	N	Y	21C	8	400	798000	0.000390117	-3.40881
168	Y	N	Y	21C	9	23200	1480000	0.0226268	-1.64538
168	Y	Y	Y	21D	1	0.458	798000	4.46684e-07	-6.35	1.02533e+06	-6.17904	0.375687
168	Y	Y	Y	21D	2	0.355	798000	3.46229e-07	-6.46064
168	Y	Y	Y	21D	3	30	1480000	2.92588e-05	-4.53374
168	Y	Y	Y	21E	4	0.272	798000	2.6528e-07	-6.5763	1.02533e+06
168	Y	Y	Y	21E	5	0.448	798000	4.36931e-07	-6.35959
168	Y	Y	Y	21E	6	80	1480000	7.80234e-05	-4.10778
168	Y	Y	Y	22C	7	0.501	1870000	2.4843e-07	-6.6048	2.01667e+06
168	Y	Y	Y	22C	8	0.178	3000000	8.82645e-08	-7.05421
168	Y	Y	Y	22C	9	0.055	1180000	2.72727e-08	-7.56427
32	N	N	N	18	1	91600	3420000	0.0333495	-1.47691	2.74667e+06	-0.521262	0.185022
32	N	N	N	18	2	232000	2500000	0.084466	-1.07332
32	N	N	N	18	3	183000	2320000	0.0666262	-1.17635
32	N	N	N	20	4	2020000	1870000	0.720571	-0.142323	2.80333e+06
32	N	N	N	20	5	1870000	2600000	0.667063	-0.175833
32	N	N	N	20	6	1870000	3940000	0.667063	-0.175833
32	N	N	N	21	7	798000	1480000	0.528477	-0.276974	1510000
32	N	N	N	21	8	986000	1180000	0.65298	-0.1851
32	N	N	N	21	9	1480000	1870000	0.980132	-0.00871523
32	Y	N	N	20A	1	986000	3420000	0.358981	-0.444929	2.74667e+06	-0.0928553	0.0707661
32	Y	N	N	20A	2	1240000	2500000	0.451456	-0.345384
32	Y	N	N	20A	3	2320000	2320000	0.84466	-0.073318
32	Y	N	N	20F	4	3000000	1870000	1.07015	0.0294465	2.80333e+06
32	Y	N	N	20F	5	3920000	2600000	1.39834	0.145611
32	Y	N	N	20F	6	3000000	3940000	1.07015	0.0294465
32	Y	N	N	21A	7	776000	1480000	0.513907	-0.289115	1510000
32	Y	N	N	21A	8	1580000	1180000	1.04636	0.0196801
32	Y	N	N	21A	9	1870000	1870000	1.23841	0.0928647
32	Y	Y	N	21B	1	0.851	1480000	5.63576e-07	-6.24905	1510000	-4.71625	0.70916
32	Y	Y	N	21B	2	986	1180000	0.00065298	-3.1851
32	Y	Y	N	21B	3	40	1870000	2.64901e-05	-4.57692
32	Y	Y	N	22A	4	0.59	1180000	3.62705e-07	-6.44045	1.62667e+06
32	Y	Y	N	22A	5	0.199	1840000	1.22336e-07	-6.91245
32	Y	Y	N	22A	6	9860	1860000	0.00835593	-2.07801
32	Y	Y	N	22B	7	440	1180000	0.00023913	-3.62137	1.62667e+06
32	Y	Y	N	22B	8	23200	1840000	0.0124731	-1.90402
32	Y	Y	N	22B	9	0.054	1860000	3.31967e-08	-7.4789
32	Y	N	Y	18F	1	576	3420000	0.000209709	-3.67838	2.74667e+06	-4.26426	0.410467
32	Y	N	Y	18F	2	64	2500000	2.3301e-05	-4.63263
32	Y	N	Y	18F	3	40	2320000	1.45631e-05	-4.83675
32	Y	N	Y	20C	4	90	1870000	3.21046e-05	-4.49343	2.80333e+06
32	Y	N	Y	20C	5	9860	2600000	0.00351724	-2.4538
32	Y	N	Y	20C	6	338	3940000	0.000120571	-3.91876
32	Y	N	Y	21C	7	220	1480000	0.000145695	-3.83655	1510000
32	Y	N	Y	21C	8	0.169	1180000	1.11921e-07	-6.95109
32	Y	N	Y	21C	9	400	1870000	0.000264901	-3.57692
32	Y	Y	Y	21D	1	0.952	1480000	6.30464e-07	-6.20034	1510000	-6.5786	0.127342
32	Y	Y	Y	21D	2	0.658	1180000	4.35762e-07	-6.36075
32	Y	Y	Y	21D	3	0.412	1870000	2.72848e-07	-6.56408
32	Y	Y	Y	21E	4	0.054	1480000	3.57616e-08	-7.44658	1510000
32	Y	Y	Y	21E	5	0.605	1180000	4.00662e-07	-6.39722
32	Y	Y	Y	21E	6	0.537	1870000	3.55629e-07	-6.449
32	Y	Y	Y	22C	7	0.349	1180000	2.14549e-07	-6.66847	1.62667e+06
32	Y	Y	Y	22C	8	0.231	1840000	1.42008e-07	-6.84769
32	Y	Y	Y	22C	9	0.867	1860000	5.32992e-07	-6.27328
9372	N	N	N	18	1	856000	986000	0.626953	-0.202765	1.36533e+06	-0.255786	0.0481611
9372	N	N	N	18	2	596000	1870000	0.436523	-0.359992
9372	N	N	N	18	3	526000	1240000	0.385254	-0.414253
9372	N	N	N	20	4	596000	986000	0.331972	-0.478899	1.79533e+06
9372	N	N	N	20	5	986000	3000000	0.549202	-0.260268
9372	N	N	N	20	6	1240000	1400000	0.69068	-0.160723
9372	N	N	N	21	7	948000	1180000	0.84997	-0.0705963	1.11533e+06
9372	N	N	N	21	8	580000	1180000	0.520024	-0.283977
9372	N	N	N	21	9	948000	986000	0.84997	-0.0705963
9372	Y	N	N	20A	1	1180000	986000	0.864258	-0.0633567	1.36533e+06	-0.186788	0.046538
9372	Y	N	N	20A	2	798000	1870000	0.584473	-0.233236
9372	Y	N	N	20A	3	596000	1240000	0.436523	-0.359992
9372	Y	N	N	20F	4	948000	986000	0.528036	-0.277337	1.79533e+06
9372	Y	N	N	20F	5	1480000	3000000	0.824359	-0.0838834
9372	Y	N	N	20F	6	948000	1400000	0.528036	-0.277337
9372	Y	N	N	21A	7	948000	1180000	0.84997	-0.0705963	1.11533e+06
9372	Y	N	N	21A	8	1180000	1180000	1.05798	0.0244773
9372	Y	N	N	21A	9	510000	986000	0.457262	-0.339835
9372	Y	Y	N	21B	1	6980	1180000	0.00625822	-2.20355	1.11533e+06	-1.9905	0.239369
9372	Y	Y	N	21B	2	798	1180000	0.000715481	-3.1454
9372	Y	Y	N	21B	3	52600	986000	0.0471608	-1.32642
9372	Y	Y	N	22A	4	9860	1180000	0.00770312	-2.11333	1280000
9372	Y	Y	N	22A	5	85600	1180000	0.066875	-1.17474
9372	Y	Y	N	22A	6	148000	1480000	0.115625	-0.936948
9372	Y	Y	N	22B	7	3400	1180000	0.00265625	-2.57573	1280000
9372	Y	Y	N	22B	8	5060	1180000	0.00395313	-2.40306
9372	Y	Y	N	22B	9	11800	1480000	0.00921875	-2.03533
9372	Y	N	Y	18F	1	386	986000	0.000282715	-3.54865	1.36533e+06	-3.0673	0.268564
9372	Y	N	Y	18F	2	64	1870000	4.6875e-05	-4.32906
9372	Y	N	Y	18F	3	90	1240000	6.5918e-05	-4.181
9372	Y	N	Y	20C	4	2320	986000	0.00129224	-2.88866	1.79533e+06
9372	Y	N	Y	20C	5	3060	3000000	0.00170442	-2.76842
9372	Y	N	Y	20C	6	1580	1400000	0.000880059	-3.05549
9372	Y	N	Y	21C	7	3860	1180000	0.00346085	-2.46082	1.11533e+06
9372	Y	N	Y	21C	8	11800	1180000	0.0105798	-1.97552
9372	Y	N	Y	21C	9	4460	986000	0.0039988	-2.39807
9372	Y	Y	Y	21D	1	20	1180000	1.79319e-05	-4.74637	1.11533e+06	-5.51021	0.457599
9372	Y	Y	Y	21D	2	20	1180000	1.79319e-05	-4.74637
9372	Y	Y	Y	21D	3	250	986000	0.000224148	-3.64946
9372	Y	Y	Y	21E	4	0.252	1180000	2.25941e-07	-6.646	1.11533e+06
9372	Y	Y	Y	21E	5	100	1180000	8.96593e-05	-4.0474
9372	Y	Y	Y	21E	6	0.121	986000	1.08488e-07	-6.96462
9372	Y	Y	Y	22C	7	20	1180000	1.5625e-05	-4.80618	1280000
9372	Y	Y	Y	22C	8	0.11	1180000	8.59375e-08	-7.06582
9372	Y	Y	Y	22C	9	0.154	1480000	1.20312e-07	-6.91969
